# Supplementary material for: Dibromidobis­(4-hydr­oxy-1,5-dimethyl-2-phenyl-3-pyrazolone)zinc(II)
Source: Acta Crystallogr Sect E Struct Rep Online. 2008 Jun 7;64(Pt 7):m891–2. doi: 10.1107/S1600536808016838 (PMC2961802; doi:10.1107/S1600536808016838)
Supplement: Supplementary file 1 [file e-64-0m891-sup1.cif]

##############################################################################
###                                                                        ###
###        Electronic paper (Acta Crystallographica Section E)             ###
###                                                                        ###
##############################################################################
#                                                                            #
# This CIF contains the data in a paper accepted for publication in Acta     #
# Crystallographica Section E. It conforms to the requirements of Notes      #
# for Authors for Section E, and has been peer reviewed under the auspices   #
# of the IUCr Commission on Journals.                                        #
#                                                                            #
# Full details of the Crystallographic Information File format               #
# are given in the paper "The Crystallographic Information File (CIF):       #
# a New Standard Archive File for Crystallography" by S. R. Hall, F. H.      #
# Allen and I. D. Brown [Acta Cryst. (1991), A47, 655-685].                  #
#                                                                            #
# The current version of the core CIF dictionary is obtainable from          #
# ftp://ftp.iucr.org/pub/cif_core.dic. The current version number is 2.4.    #
#                                                                            #
# Software is freely available for graphical display of the structure(s) in  #
# this CIF.  For information consult the CIF home page http://www.iucr.org/  #
# cif/home.html                                                              #
#                                                                            #
# This file may be used for bona fide research purposes within the           #
# scientific community so long as proper attribution is given to the journal # 
# article from which it was obtained.                                        #
#                                                                            #
##############################################################################
                                             
data_global
_journal_date_recd_electronic     2008-05-14
_journal_date_accepted     2008-06-03
_journal_name_full     'Acta Crystallographica, Section E'
_journal_year     2008
_journal_volume     64
_journal_issue      7
_journal_page_first     m891
_journal_page_last     m892
_journal_paper_category     QM
_journal_coeditor_code     DN2351
_publ_contact_author_name     'Dr Pascale Lemoine'
_publ_contact_author_address
; Laboratoire de Cristallographie et RMN biologiques,
  UMR 8015 CNRS,
  Facult\'e des Sciences Pharmaceutiques et Biologiques de Paris Descartes,
  4, avenue de l'Observatoire 75270 Paris Cedex 06,
  France.
;
_publ_contact_author_email     lemoine@pharmacie.univ-paris5.fr
_publ_contact_author_phone     '33153739709'
_publ_section_title
;
Dibromidobis(4-hydroxy-1,5-dimethyl-2-phenyl-3-pyrazolone)zinc(II)
;
loop_
    _publ_author_name
    _publ_author_address
    'Lemoine, Pascale'
; Laboratoire de Cristallographie et RMN biologiques,
  UMR 8015 CNRS,
  Facult\'e des Sciences Pharmaceutiques et Biologiques de Paris Descartes,
  4 avenue de l'Observatoire, 75270 Paris Cedex 06,
  France
;
    'Viossat, Bernard'
; Laboratoire de Cristallographie et RMN biologiques,
  UMR 8015 CNRS,
  Facult\'e des Sciences Pharmaceutiques et Biologiques de Paris Descartes,
  4 avenue de l'Observatoire, 75270 Paris Cedex 06,
  France
;
    'Brion, Jean Daniel'
; Universit\'e de Paris XI,
Facult\'e des Sciences Pharmaceutiques et Biologiques,
Laboratoire de Chimie th\'e rapeutique BioCIS, UPRES-A 8076 CNRS,
5 rue J. B. Cl\'ement, 92296 Ch\^atenay-Malabry Cedex, France
;
    'Bekaert, Alain'
; Universit\'e de Paris XI,
Facult\'e des Sciences Pharmaceutiques et Biologiques,
Laboratoire de Chimie th\'e rapeutique BioCIS, UPRES-A 8076 CNRS,
5 rue J. B. Cl\'ement, 92296 Ch\^atenay-Malabry Cedex, France
;
data_I
_chemical_name_systematic
;
Dibromidobis(4-hydroxy-1,5-dimethyl-2-phenyl-3-pyrazolone)zinc(II)
;
_chemical_name_common     ?
_chemical_formula_moiety     'C22 H24 Br2 N4 O4 Zn'
_chemical_formula_sum     'C22 H24 Br2 N4 O4 Zn'
_chemical_formula_iupac     '[Zn Br2 (C11 H12 N2 O2)2]'
_chemical_formula_weight     633.64
_chemical_melting_point     ?
_symmetry_cell_setting     tetragonal
_symmetry_space_group_name_H-M     P41
_symmetry_space_group_name_Hall     P4w
loop_
    _symmetry_equiv_pos_as_xyz
    'x, y, z'
    '-x, -y, z+1/2'
    '-y, x, z+1/4'
    'y, -x, z+3/4'
_cell_length_a     9.824(3)
_cell_length_b     9.824(3)
_cell_length_c     26.120(3)
_cell_angle_alpha     90.00
_cell_angle_beta     90.00
_cell_angle_gamma     90.00
_cell_volume     2521.0(10)
_cell_formula_units_Z     4
_cell_measurement_reflns_used     25
_cell_measurement_theta_min     2.193
_cell_measurement_theta_max     6.963
_cell_measurement_temperature     293(2)
_exptl_crystal_description     parallelepiped
_exptl_crystal_colour     colourless
_exptl_crystal_size_max     0.175
_exptl_crystal_size_mid     0.162
_exptl_crystal_size_min     0.150
_exptl_crystal_density_diffrn     1.670
_exptl_crystal_density_meas     ?
_exptl_crystal_density_method     'not measured'
_exptl_crystal_F_000     1264
_exptl_absorpt_coefficient_mu     4.179
_exptl_absorpt_correction_type     none
_exptl_absorpt_process_details     ?
_exptl_absorpt_correction_T_min     ?
_exptl_absorpt_correction_T_max     ?
_exptl_special_details
;
;
_diffrn_ambient_temperature     293(2)
_diffrn_radiation_type     MoK\a
_diffrn_radiation_wavelength     0.71073
_diffrn_radiation_source     'fine-focus sealed tube'
_diffrn_radiation_monochromator     graphite
_diffrn_measurement_device_type     'Enraf-Nonius CAD-4'
_diffrn_measurement_method     '\w - 2\q'
_diffrn_detector_area_resol_mean     ?
_diffrn_reflns_number     15417
_diffrn_reflns_av_R_equivalents     0.0913
_diffrn_reflns_av_sigmaI/netI     0.1193
_diffrn_reflns_theta_min     2.21
_diffrn_reflns_theta_max     30.07
_diffrn_reflns_theta_full     30.07
_diffrn_measured_fraction_theta_max     0.997
_diffrn_measured_fraction_theta_full     0.997
_diffrn_reflns_limit_h_min     -13
_diffrn_reflns_limit_h_max     13
_diffrn_reflns_limit_k_min     0
_diffrn_reflns_limit_k_max     13
_diffrn_reflns_limit_l_min     -36
_diffrn_reflns_limit_l_max     36
_diffrn_standards_number     3
_diffrn_standards_interval_count     ?
_diffrn_standards_interval_time     60
_diffrn_standards_decay_%     0
_refine_special_details
;
Refinement of <i>F</i>^2^ against ALL reflections. The weighted <i>R</i>-factor
<i>wR</i> and goodness of fit <i>S</i> are based on <i>F</i>^2^, conventional
<i>R</i>-factors <i>R</i> are based on <i>F</i>, with <i>F</i> set to zero for
negative <i>F</i>^2^. The threshold expression of <i>F</i>^2^ >
\s(<i>F</i>^2^) is used only for calculating <i>R</i>-factors(gt) <i>etc</i>.
and is not relevant to the choice of reflections for refinement.
<i>R</i>-factors based on <i>F</i>^2^ are statistically about twice as large
as those based on <i>F</i>, and <i>R</i>- factors based on ALL data will be
even larger.
;
_reflns_number_total     7354
_reflns_number_gt     3152
_reflns_threshold_expression     I>2\s(I)
_refine_ls_structure_factor_coef     Fsqd
_refine_ls_matrix_type     full
_refine_ls_R_factor_all     0.1556
_refine_ls_R_factor_gt     0.0348
_refine_ls_wR_factor_gt     0.0715
_refine_ls_wR_factor_ref     0.0932
_refine_ls_goodness_of_fit_ref     0.904
_refine_ls_restrained_S_all     0.904
_refine_ls_number_reflns     7354
_refine_ls_number_parameters     304
_refine_ls_number_restraints     1
_refine_ls_hydrogen_treatment     constr
_refine_ls_weighting_scheme     calc
_refine_ls_weighting_details
         'calc w=1/[\s^2^(Fo^2^)+(0.0396P)^2^+0.0000P] where P=(Fo^2^+2Fc^2^)/3'
_atom_sites_solution_hydrogens     geom
_atom_sites_solution_primary     direct
_atom_sites_solution_secondary     difmap
_refine_ls_shift/su_max     0.023
_refine_ls_shift/su_mean     0.001
_refine_diff_density_max     0.360
_refine_diff_density_min     -0.299
_refine_ls_extinction_method     none
_refine_ls_extinction_coef     ?
_refine_ls_abs_structure_details     'Flack (1983), 3602 Friedel pairs'
_refine_ls_abs_structure_Flack     -0.015(9)
loop_
    _atom_type_symbol
    _atom_type_description
    _atom_type_scat_dispersion_real
    _atom_type_scat_dispersion_imag
    _atom_type_scat_source
    'C' 'C' 0.0033 0.0016
                         'International Tables Vol C Tables 4.2.6.8 and 6.1.1.4'
    'Zn' 'Zn' 0.2839 1.4301
                         'International Tables Vol C Tables 4.2.6.8 and 6.1.1.4'
    'Br' 'Br' -0.2901 2.4595
                         'International Tables Vol C Tables 4.2.6.8 and 6.1.1.4'
    'N' 'N' 0.0061 0.0033
                         'International Tables Vol C Tables 4.2.6.8 and 6.1.1.4'
    'O' 'O' 0.0106 0.0060
                         'International Tables Vol C Tables 4.2.6.8 and 6.1.1.4'
    'H' 'H' 0.0000 0.0000
                         'International Tables Vol C Tables 4.2.6.8 and 6.1.1.4'
_computing_data_collection     'CAD4 Express (Enraf Nonius, 1994)'
_computing_cell_refinement     'CAD4 Express (Enraf Nonius, 1994)'
_computing_data_reduction     'XCAD4 (Harms & Wocadlo, 1995)'
_computing_structure_solution     'SIR92 (Altomare <i>et al.</i>,  1994)'
_computing_structure_refinement     'SHELXL97 (Sheldrick, 20087)'
_computing_molecular_graphics
;ORTEPIII (Burnett & Johnson, 1996) and ORTEP32 for Windows
(Farrugia, 1997)
;
loop_
    _atom_site_type_symbol
    _atom_site_label
    _atom_site_fract_x
    _atom_site_fract_y
    _atom_site_fract_z
    _atom_site_U_iso_or_equiv
    _atom_site_adp_type
    _atom_site_calc_flag
    _atom_site_refinement_flags
    _atom_site_occupancy
    _atom_site_disorder_assembly
    _atom_site_disorder_group
    Zn Zn1 0.74076(5) 0.20414(5) 0.423054(19) 0.05571(13) Uani d . 1 . .
    Br Br1 0.88194(6) 0.16046(6) 0.35092(2) 0.07972(17) Uani d . 1 . .
    Br Br2 0.57242(7) 0.36720(6) 0.40493(2) 0.0908(2) Uani d . 1 . .
    C C1 0.6782(5) 0.2246(5) 0.6042(2) 0.0645(13) Uani d . 1 . .
    N N2 0.8063(4) 0.2622(5) 0.61659(16) 0.0699(11) Uani d . 1 . .
    N N3 0.8827(4) 0.2682(4) 0.57175(14) 0.0579(9) Uani d . 1 . .
    O O4 0.8439(3) 0.2507(3) 0.48491(13) 0.0627(8) Uani d . 1 . .
    C C4 0.7980(5) 0.2417(4) 0.53136(18) 0.0531(11) Uani d . 1 . .
    O O5 0.5526(3) 0.1862(4) 0.52624(16) 0.0774(10) Uani d . 1 . .
    H H5 0.5683 0.1309 0.5035 0.116 Uiso calc R 1 . .
    C C5 0.6701(4) 0.2140(4) 0.5522(2) 0.0574(12) Uani d . 1 . .
    C C6 0.5746(6) 0.1951(7) 0.6436(2) 0.097(2) Uani d . 1 . .
    H H6A 0.5993 0.1139 0.6618 0.146 Uiso calc R 1 . .
    H H6B 0.4877 0.1824 0.6275 0.146 Uiso calc R 1 . .
    H H6C 0.5694 0.2700 0.6672 0.146 Uiso calc R 1 . .
    C C7 0.8723(6) 0.2520(7) 0.6664(2) 0.0960(18) Uani d . 1 . .
    H H7A 0.8082 0.2746 0.6928 0.144 Uiso calc R 1 . .
    H H7B 0.9477 0.3140 0.6677 0.144 Uiso calc R 1 . .
    H H7C 0.9045 0.1607 0.6714 0.144 Uiso calc R 1 . .
    C C8 1.0114(4) 0.3326(5) 0.57024(18) 0.0565(11) Uani d . 1 . .
    C C9 1.1196(6) 0.2603(7) 0.5512(2) 0.094(2) Uani d . 1 . .
    H H9 1.1110 0.1706 0.5403 0.113 Uiso calc R 1 . .
    C C10 1.2471(7) 0.3318(13) 0.5490(3) 0.135(4) Uani d . 1 . .
    H H10 1.3244 0.2882 0.5367 0.162 Uiso calc R 1 . .
    C C11 1.2545(10) 0.4602(14) 0.5647(3) 0.140(4) Uani d . 1 . .
    H H11 1.3380 0.5045 0.5626 0.168 Uiso calc R 1 . .
    C C12 1.1441(9) 0.5314(8) 0.5840(3) 0.111(3) Uani d . 1 . .
    H H12 1.1530 0.6205 0.5956 0.133 Uiso calc R 1 . .
    C C13 1.0223(6) 0.4661(6) 0.5853(2) 0.0779(15) Uani d . 1 . .
    H H13 0.9453 0.5123 0.5966 0.093 Uiso calc R 1 . .
    C C21 0.8032(5) -0.2887(4) 0.4583(2) 0.0630(12) Uani d . 1 . .
    N N22 0.6796(4) -0.3069(4) 0.47977(18) 0.0638(11) Uani d . 1 . .
    N N23 0.6143(4) -0.1837(4) 0.47984(16) 0.0595(10) Uani d . 1 . .
    O O24 0.6506(3) 0.0316(3) 0.44738(13) 0.0597(8) Uani d . 1 . .
    C C24 0.6943(4) -0.0888(4) 0.45531(17) 0.0487(10) Uani d . 1 . .
    O O25 0.9281(3) -0.1073(3) 0.41933(19) 0.0825(10) Uani d . 1 . .
    H H25 0.9098 -0.0349 0.4053 0.124 Uiso calc R 1 . .
    C C25 0.8144(4) -0.1576(5) 0.4424(2) 0.0602(12) Uani d . 1 . .
    C C26 0.9040(6) -0.4025(5) 0.4535(3) 0.099(2) Uani d . 1 . .
    H H26A 0.9660 -0.3830 0.4260 0.148 Uiso calc R 1 . .
    H H26B 0.8568 -0.4859 0.4465 0.148 Uiso calc R 1 . .
    H H26C 0.9539 -0.4112 0.4849 0.148 Uiso calc R 1 . .
    C C27 0.6348(7) -0.4141(5) 0.5139(3) 0.0872(18) Uani d . 1 . .
    H H27A 0.6787 -0.4979 0.5047 0.131 Uiso calc R 1 . .
    H H27B 0.5380 -0.4247 0.5111 0.131 Uiso calc R 1 . .
    H H27C 0.6581 -0.3907 0.5485 0.131 Uiso calc R 1 . .
    C C28 0.4741(5) -0.1712(4) 0.49287(19) 0.0572(12) Uani d . 1 . .
    C C29 0.4387(6) -0.1184(6) 0.5390(3) 0.0860(18) Uani d . 1 . .
    H H29 0.5048 -0.0915 0.5624 0.103 Uiso calc R 1 . .
    C C30 0.3006(9) -0.1055(7) 0.5503(3) 0.110(3) Uani d . 1 . .
    H H30 0.2737 -0.0673 0.5813 0.132 Uiso calc R 1 . .
    C C31 0.2057(7) -0.1483(7) 0.5167(4) 0.107(3) Uani d . 1 . .
    H H31 0.1142 -0.1402 0.5253 0.128 Uiso calc R 1 . .
    C C32 0.2391(6) -0.2030(8) 0.4702(3) 0.108(2) Uani d . 1 . .
    H H32 0.1727 -0.2318 0.4472 0.129 Uiso calc R 1 . .
    C C33 0.3770(6) -0.2138(6) 0.4589(3) 0.0827(16) Uani d . 1 . .
    H H33 0.4037 -0.2506 0.4277 0.099 Uiso calc R 1 . .
loop_
    _atom_site_aniso_label
    _atom_site_aniso_U_11
    _atom_site_aniso_U_22
    _atom_site_aniso_U_33
    _atom_site_aniso_U_12
    _atom_site_aniso_U_13
    _atom_site_aniso_U_23
    Zn1 0.0566(3) 0.0519(3) 0.0587(3) -0.0067(2) -0.0048(2) 0.0016(2)
    Br1 0.0845(4) 0.0840(4) 0.0706(4) 0.0026(3) 0.0170(3) 0.0095(3)
    Br2 0.0966(4) 0.0866(4) 0.0893(5) 0.0281(3) -0.0168(3) -0.0011(3)
    C1 0.064(3) 0.062(3) 0.068(4) -0.011(2) 0.008(3) -0.009(2)
    N2 0.077(3) 0.077(3) 0.056(3) -0.012(2) 0.012(2) -0.005(2)
    N3 0.053(2) 0.073(2) 0.048(3) -0.0083(17) 0.0001(18) 0.0005(18)
    O4 0.0571(18) 0.073(2) 0.058(2) -0.0122(15) 0.0017(15) -0.0002(16)
    C4 0.063(3) 0.043(2) 0.053(3) 0.0022(19) 0.001(2) 0.000(2)
    O5 0.0492(19) 0.093(3) 0.090(3) -0.0133(17) 0.0043(18) -0.013(2)
    C5 0.041(3) 0.051(3) 0.080(4) -0.0038(19) 0.008(2) -0.001(2)
    C6 0.088(4) 0.109(4) 0.095(5) -0.034(3) 0.034(4) -0.013(4)
    C7 0.101(4) 0.138(5) 0.049(4) -0.019(4) 0.007(3) 0.002(3)
    C8 0.055(3) 0.062(3) 0.052(3) -0.002(2) -0.001(2) 0.001(2)
    C9 0.067(4) 0.136(6) 0.078(4) 0.027(4) -0.004(3) -0.034(4)
    C10 0.058(4) 0.255(11) 0.092(6) 0.006(5) 0.010(3) -0.048(7)
    C11 0.113(7) 0.249(12) 0.057(5) -0.082(8) 0.006(4) 0.001(6)
    C12 0.142(7) 0.107(5) 0.084(5) -0.064(5) 0.000(5) 0.000(4)
    C13 0.091(4) 0.072(3) 0.071(4) -0.023(3) -0.002(3) 0.001(3)
    C21 0.055(3) 0.050(3) 0.084(4) 0.003(2) -0.003(3) 0.003(2)
    N22 0.064(3) 0.041(2) 0.086(3) 0.0001(18) 0.010(2) 0.0034(19)
    N23 0.062(2) 0.044(2) 0.072(3) -0.0030(17) 0.0102(19) -0.0017(18)
    O24 0.0507(16) 0.0470(16) 0.081(2) -0.0025(13) 0.0073(15) -0.0007(15)
    C24 0.048(2) 0.044(2) 0.053(3) -0.0052(19) -0.0045(19) -0.0060(19)
    O25 0.0525(17) 0.073(2) 0.122(3) 0.0007(15) 0.021(2) 0.020(2)
    C25 0.052(3) 0.059(3) 0.069(3) -0.001(2) -0.001(2) 0.001(2)
    C26 0.086(4) 0.059(3) 0.150(7) 0.019(3) 0.024(4) 0.020(4)
    C27 0.110(5) 0.055(3) 0.097(5) 0.001(3) 0.017(4) 0.009(3)
    C28 0.058(3) 0.048(2) 0.066(3) -0.006(2) 0.014(2) 0.005(2)
    C29 0.086(4) 0.083(4) 0.089(5) -0.010(3) 0.024(3) -0.017(3)
    C30 0.119(6) 0.075(4) 0.136(7) 0.006(4) 0.066(5) -0.007(4)
    C31 0.068(4) 0.083(4) 0.170(9) 0.002(3) 0.037(5) 0.023(5)
    C32 0.069(4) 0.129(6) 0.125(7) -0.021(4) -0.006(4) 0.044(5)
    C33 0.068(3) 0.093(4) 0.088(5) -0.017(3) 0.011(3) 0.002(3)
_geom_special_details
;
 All esds (except the esd in the dihedral angle between two l.s. planes)
 are estimated using the full covariance matrix.  The cell esds are taken
 into account individually in the estimation of esds in distances, angles
 and torsion angles; correlations between esds in cell parameters are only
 used when they are defined by crystal symmetry.  An approximate (isotropic)
 treatment of cell esds is used for estimating esds involving l.s. planes.
;
loop_
    _geom_bond_atom_site_label_1
    _geom_bond_atom_site_label_2
    _geom_bond_site_symmetry_2
    _geom_bond_distance
    _geom_bond_publ_flag
    Zn1 O4 . 1.961(3) ?
    Zn1 O24 . 2.015(3) ?
    Zn1 Br2 . 2.3505(10) ?
    Zn1 Br1 . 2.3786(8) ?
    C1 N2 . 1.350(6) ?
    C1 C5 . 1.365(7) ?
    C1 C6 . 1.477(7) ?
    N2 N3 . 1.392(5) ?
    N2 C7 . 1.457(7) ?
    N3 C4 . 1.369(6) ?
    N3 C8 . 1.415(6) ?
    O4 C4 . 1.297(5) ?
    C4 C5 . 1.396(7) ?
    O5 C5 . 1.366(6) ?
    O5 H5 . 0.8200 ?
    C6 H6A . 0.9600 ?
    C6 H6B . 0.9600 ?
    C6 H6C . 0.9600 ?
    C7 H7A . 0.9600 ?
    C7 H7B . 0.9600 ?
    C7 H7C . 0.9600 ?
    C8 C9 . 1.372(7) ?
    C8 C13 . 1.373(7) ?
    C9 C10 . 1.437(11) ?
    C9 H9 . 0.9300 ?
    C10 C11 . 1.328(14) ?
    C10 H10 . 0.9300 ?
    C11 C12 . 1.386(13) ?
    C11 H11 . 0.9300 ?
    C12 C13 . 1.358(9) ?
    C12 H12 . 0.9300 ?
    C13 H13 . 0.9300 ?
    C21 N22 . 1.349(6) ?
    C21 C25 . 1.357(7) ?
    C21 C26 . 1.498(7) ?
    N22 N23 . 1.370(5) ?
    N22 C27 . 1.448(7) ?
    N23 C24 . 1.378(5) ?
    N23 C28 . 1.424(6) ?
    O24 C24 . 1.275(5) ?
    C24 C25 . 1.400(6) ?
    O25 C25 . 1.363(6) ?
    O25 H25 . 0.8200 ?
    C26 H26A . 0.9600 ?
    C26 H26B . 0.9600 ?
    C26 H26C . 0.9600 ?
    C27 H27A . 0.9600 ?
    C27 H27B . 0.9600 ?
    C27 H27C . 0.9600 ?
    C28 C29 . 1.356(7) ?
    C28 C33 . 1.368(8) ?
    C29 C30 . 1.395(9) ?
    C29 H29 . 0.9300 ?
    C30 C31 . 1.349(12) ?
    C30 H30 . 0.9300 ?
    C31 C32 . 1.368(11) ?
    C31 H31 . 0.9300 ?
    C32 C33 . 1.390(9) ?
    C32 H32 . 0.9300 ?
    C33 H33 . 0.9300 ?
loop_
    _geom_angle_atom_site_label_1
    _geom_angle_atom_site_label_2
    _geom_angle_atom_site_label_3
    _geom_angle_site_symmetry_1
    _geom_angle_site_symmetry_3
    _geom_angle
    _geom_angle_publ_flag
    O4 Zn1 O24 . . 99.41(13) ?
    O4 Zn1 Br2 . . 111.74(10) ?
    O24 Zn1 Br2 . . 109.12(8) ?
    O4 Zn1 Br1 . . 113.16(10) ?
    O24 Zn1 Br1 . . 110.75(9) ?
    Br2 Zn1 Br1 . . 111.94(3) ?
    N2 C1 C5 . . 108.3(4) ?
    N2 C1 C6 . . 121.9(5) ?
    C5 C1 C6 . . 129.7(5) ?
    C1 N2 N3 . . 108.2(4) ?
    C1 N2 C7 . . 127.6(4) ?
    N3 N2 C7 . . 120.9(4) ?
    C4 N3 N2 . . 108.2(4) ?
    C4 N3 C8 . . 127.4(4) ?
    N2 N3 C8 . . 121.6(4) ?
    C4 O4 Zn1 . . 125.1(3) ?
    O4 C4 N3 . . 119.8(4) ?
    O4 C4 C5 . . 133.7(4) ?
    N3 C4 C5 . . 106.5(4) ?
    C5 O5 H5 . . 109.5 ?
    C1 C5 O5 . . 123.9(4) ?
    C1 C5 C4 . . 108.7(4) ?
    O5 C5 C4 . . 127.3(5) ?
    C1 C6 H6A . . 109.5 ?
    C1 C6 H6B . . 109.5 ?
    H6A C6 H6B . . 109.5 ?
    C1 C6 H6C . . 109.5 ?
    H6A C6 H6C . . 109.5 ?
    H6B C6 H6C . . 109.5 ?
    N2 C7 H7A . . 109.5 ?
    N2 C7 H7B . . 109.5 ?
    H7A C7 H7B . . 109.5 ?
    N2 C7 H7C . . 109.5 ?
    H7A C7 H7C . . 109.5 ?
    H7B C7 H7C . . 109.5 ?
    C9 C8 C13 . . 122.5(5) ?
    C9 C8 N3 . . 118.1(5) ?
    C13 C8 N3 . . 119.2(4) ?
    C8 C9 C10 . . 115.8(7) ?
    C8 C9 H9 . . 122.1 ?
    C10 C9 H9 . . 122.1 ?
    C11 C10 C9 . . 120.0(7) ?
    C11 C10 H10 . . 120.0 ?
    C9 C10 H10 . . 120.0 ?
    C10 C11 C12 . . 123.3(7) ?
    C10 C11 H11 . . 118.4 ?
    C12 C11 H11 . . 118.4 ?
    C13 C12 C11 . . 117.4(7) ?
    C13 C12 H12 . . 121.3 ?
    C11 C12 H12 . . 121.3 ?
    C12 C13 C8 . . 120.9(6) ?
    C12 C13 H13 . . 119.6 ?
    C8 C13 H13 . . 119.6 ?
    N22 C21 C25 . . 109.0(4) ?
    N22 C21 C26 . . 122.0(4) ?
    C25 C21 C26 . . 129.0(5) ?
    C21 N22 N23 . . 107.8(3) ?
    C21 N22 C27 . . 128.8(4) ?
    N23 N22 C27 . . 119.9(4) ?
    N22 N23 C24 . . 109.2(3) ?
    N22 N23 C28 . . 122.0(4) ?
    C24 N23 C28 . . 127.2(4) ?
    C24 O24 Zn1 . . 133.1(3) ?
    O24 C24 N23 . . 120.7(4) ?
    O24 C24 C25 . . 133.8(4) ?
    N23 C24 C25 . . 105.4(4) ?
    C25 O25 H25 . . 109.5 ?
    C21 C25 O25 . . 123.1(4) ?
    C21 C25 C24 . . 108.5(4) ?
    O25 C25 C24 . . 128.4(4) ?
    C21 C26 H26A . . 109.5 ?
    C21 C26 H26B . . 109.5 ?
    H26A C26 H26B . . 109.5 ?
    C21 C26 H26C . . 109.5 ?
    H26A C26 H26C . . 109.5 ?
    H26B C26 H26C . . 109.5 ?
    N22 C27 H27A . . 109.5 ?
    N22 C27 H27B . . 109.5 ?
    H27A C27 H27B . . 109.5 ?
    N22 C27 H27C . . 109.5 ?
    H27A C27 H27C . . 109.5 ?
    H27B C27 H27C . . 109.5 ?
    C29 C28 C33 . . 120.9(5) ?
    C29 C28 N23 . . 119.6(5) ?
    C33 C28 N23 . . 119.5(4) ?
    C28 C29 C30 . . 118.2(7) ?
    C28 C29 H29 . . 120.9 ?
    C30 C29 H29 . . 120.9 ?
    C31 C30 C29 . . 120.4(7) ?
    C31 C30 H30 . . 119.8 ?
    C29 C30 H30 . . 119.8 ?
    C30 C31 C32 . . 122.4(6) ?
    C30 C31 H31 . . 118.8 ?
    C32 C31 H31 . . 118.8 ?
    C31 C32 C33 . . 116.9(7) ?
    C31 C32 H32 . . 121.6 ?
    C33 C32 H32 . . 121.6 ?
    C28 C33 C32 . . 121.2(7) ?
    C28 C33 H33 . . 119.4 ?
    C32 C33 H33 . . 119.4 ?
loop_
    _geom_hbond_atom_site_label_D
    _geom_hbond_atom_site_label_H
    _geom_hbond_atom_site_label_A
    _geom_hbond_site_symmetry_A
    _geom_hbond_distance_DH
    _geom_hbond_distance_HA
    _geom_hbond_distance_DA
    _geom_hbond_angle_DHA
    O5 H5 O24 . 0.82 1.94 2.734(5) 163.9
    O25 H25 Br1 . 0.82 2.40 3.212(4) 169.1
    C10 H10 O5 1_655 0.93 2.47 3.378(8) 165.1
    C27 H27C Br2 3_645 0.96 2.81 3.686(7) 151.4
