# Supplementary material for: Dibromidobis­(4-hydr­oxy-1,5-dimethyl-2-phenyl-3-pyrazolone)zinc(II)
Source: Acta Crystallogr Sect E Struct Rep Online. 2008 Jun 7;64(Pt 7):m891–2. doi: 10.1107/S1600536808016838 (PMC2961802; doi:10.1107/S1600536808016838)
Supplement: Supplementary file 2 [file e-64-0m891-Isup2.hkl]

#
# h,k,l, Fc-squared, Fo-squared, sigma(Fo-squared) and status flag
#
data_I
_shelx_title ' '
_shelx_refln_list_code          4
_shelx_F_calc_maximum      243.58
_exptl_crystal_F_000      1264.00
_reflns_d_resolution_high  0.7092
 
loop_
 _symmetry_equiv_pos_as_xyz
 'x, y, z'
 '-x, -y, z+1/2'
 '-y, x, z+1/4'
 'y, -x, z+3/4'
 
_cell_length_a     9.8240
_cell_length_b     9.8240
_cell_length_c    26.1200
_cell_angle_alpha  90.000
_cell_angle_beta   90.000
_cell_angle_gamma  90.000
 
_shelx_F_squared_multiplier     1.000
 
loop_
 _refln_index_h
 _refln_index_k
 _refln_index_l
 _refln_F_squared_calc
 _refln_F_squared_meas
 _refln_F_squared_sigma
 _refln_observed_status
   0   0 -36       25.77      -10.74    110.66 o
   0   1 -36        0.34      -18.79    113.91 o
   1   1 -36        7.82       -5.89     81.80 o
  -1   2 -36        0.72      -51.19     82.65 o
   0   2 -36       20.00       72.43     66.49 o
   1   2 -36        3.00      -54.82     82.92 o
   0   1 -35        7.98       29.44     33.29 o
   1   1 -35        3.23      -73.60    160.89 o
  -1   2 -35       18.55       75.00     65.15 o
   0   2 -35       11.23       39.63     45.56 o
   1   2 -35       17.79       26.00     32.80 o
   2   2 -35        1.55       42.96     79.81 o
  -2   3 -35       10.67       58.76     83.44 o
  -1   3 -35        7.12      -10.89     81.09 o
   0   3 -35       26.68      -57.67     66.70 o
   1   3 -35        3.78       -7.71     81.88 o
   2   3 -35       15.63      -47.13    103.11 o
  -1   4 -35       23.85      -85.80     85.80 o
   0   4 -35        2.68        9.50     24.43 o
   1   4 -35       23.16      -73.49    114.08 o
   0   1 -34        1.99      -61.14     61.14 o
   1   1 -34        3.10      -78.74     78.74 o
  -1   2 -34        8.00        1.35     74.93 o
   0   2 -34        9.36      -90.64    112.56 o
   1   2 -34        0.60      -45.90    165.18 o
   2   2 -34       25.93       42.51     76.54 o
  -2   3 -34       41.88      -16.73    101.67 o
  -1   3 -34       80.32       72.43     70.84 o
   0   3 -34       13.06       34.19     61.73 o
   1   3 -34       30.30       94.42     79.17 o
   2   3 -34        1.96       68.04     80.63 o
   3   3 -34        2.19      -83.22     83.22 o
  -3   4 -34        1.14      -16.59     82.85 o
  -2   4 -34        2.18       35.79     79.66 o
  -1   4 -34        3.32       31.89     78.67 o
   0   4 -34        1.61      -19.48     66.31 o
   1   4 -34        3.67      -80.94     81.65 o
   2   4 -34        4.13       34.45    105.43 o
   3   4 -34       22.86      -37.36     87.32 o
  -1   5 -34       17.84       -5.37     86.20 o
   0   5 -34        0.45       26.29     42.66 o
   1   5 -34        9.37       23.58    102.71 o
   0   1 -33       14.87      -21.49    102.06 o
   1   1 -33       16.49       45.00     47.68 o
  -1   2 -33       26.61       18.54     31.40 o
   0   2 -33        9.84       18.56     40.65 o
   1   2 -33       25.53        3.51     85.52 o
   2   2 -33        1.78      -44.42    101.11 o
  -2   3 -33       20.76      -48.61     86.77 o
  -1   3 -33       27.37       -5.27     56.66 o
   0   3 -33       62.03       30.26     61.28 o
   1   3 -33        4.55      -40.51     79.38 o
   2   3 -33       15.24      -76.75     76.81 o
   3   3 -33       30.14       25.79     78.40 o
  -3   4 -33        5.28      -83.65     83.65 o
  -2   4 -33       47.14       27.35     79.44 o
  -1   4 -33       39.72        1.34     68.25 o
   0   4 -33       12.73       -0.97     30.13 o
   1   4 -33       10.00      -21.04     89.78 o
   2   4 -33       22.77       31.40     79.26 o
   3   4 -33       10.94      -40.26     81.07 o
   4   4 -33       19.73      -28.61     84.02 o
  -3   5 -33       51.67        8.55     34.96 o
  -2   5 -33        6.13      -85.46     85.46 o
  -1   5 -33        3.73      -60.28     81.58 o
   0   5 -33       13.62       -4.77     66.31 o
   1   5 -33        2.72      -62.95     81.94 o
   2   5 -33        8.94        5.14     82.53 o
   3   5 -33        9.02      -27.38     82.04 o
  -1   6 -33       10.80       62.49    115.58 o
   0   6 -33        8.26      -45.14     93.44 o
   0   0 -32       86.67      116.86    112.88 o
   0   1 -32       63.14       -2.73     68.65 o
   1   1 -32       23.71      -62.22     82.70 o
  -1   2 -32        6.01      -40.58    170.78 o
   0   2 -32       88.40       10.24     65.64 o
   1   2 -32       31.19      -24.98     78.32 o
   2   2 -32       50.06      -77.06     77.06 o
  -2   3 -32       25.18      -37.61     73.17 o
  -1   3 -32       10.48       47.02     74.32 o
   0   3 -32       14.17      -21.19     61.89 o
   1   3 -32       40.57      -14.37    165.48 o
   2   3 -32       10.25        9.06     73.82 o
   3   3 -32       33.74        9.92     75.98 o
  -3   4 -32       89.90       52.24     31.82 o
  -2   4 -32       46.42       46.71     42.93 o
  -1   4 -32       57.58       19.50     76.83 o
   0   4 -32       75.56       24.03     29.01 o
   1   4 -32       60.48       53.28     74.37 o
   2   4 -32        1.63      -32.92     49.82 o
   3   4 -32        7.05      -39.10     79.63 o
   4   4 -32        3.42      -94.89    101.54 o
  -4   5 -32        0.78      -52.11    114.32 o
  -3   5 -32        2.75      -55.45    132.34 o
  -2   5 -32        6.73       -0.53     32.55 o
  -1   5 -32        0.33      -40.57     48.51 o
   0   5 -32        7.70       60.49     61.19 o
   1   5 -32        6.18       14.32     76.06 o
   2   5 -32       22.45      -13.76     81.37 o
   3   5 -32       13.81       78.91     79.84 o
   4   5 -32       16.98      -86.83     86.83 o
  -3   6 -32       71.07       59.34     87.22 o
  -2   6 -32        6.81      -42.71     51.76 o
  -1   6 -32       23.82      -35.69     85.20 o
   0   6 -32       11.85      -13.92     68.21 o
   1   6 -32        9.19      -60.54     83.58 o
   2   6 -32        6.92       26.59     33.72 o
   3   6 -32        0.72       28.09     77.74 o
   0   1 -31       42.41       54.59     69.76 o
   1   1 -31       32.83      -85.68     85.68 o
  -1   2 -31       38.17      -60.75     90.83 o
   0   2 -31      121.57      127.53     20.28 o
   1   2 -31      105.37      -83.19     83.19 o
   2   2 -31        8.45       -4.14     78.94 o
  -2   3 -31       62.81      -60.36     77.91 o
  -1   3 -31       19.72       84.83     75.51 o
   0   3 -31       39.07       42.12     63.20 o
   1   3 -31       27.63       10.36     23.07 o
   2   3 -31        4.37       28.00     91.85 o
   3   3 -31       27.22       55.39     29.13 o
  -3   4 -31        4.56       72.43     73.12 o
  -2   4 -31       17.17      -75.39     75.39 o
  -1   4 -31       18.04       29.08     72.64 o
   0   4 -31       41.89      -57.56     61.14 o
   1   4 -31       50.97       26.99     73.65 o
   2   4 -31        1.47      -44.08     74.07 o
   3   4 -31       17.10      -69.08     74.48 o
   4   4 -31       48.26      106.88     85.02 o
  -4   5 -31        0.47       11.84     81.68 o
  -3   5 -31       49.29       81.60     78.11 o
  -2   5 -31       38.10       17.16     76.22 o
  -1   5 -31       42.58       74.56     22.21 o
   0   5 -31       25.64       22.63     61.15 o
   1   5 -31       84.09       10.34     84.42 o
   2   5 -31        2.25      -76.73     76.73 o
   3   5 -31       23.11       61.80     77.75 o
   4   5 -31        9.09       -9.61     99.68 o
   5   5 -31        0.91        3.92    134.21 o
  -4   6 -31       25.84      -72.60     87.16 o
  -3   6 -31        4.09      -14.46     81.36 o
  -2   6 -31        2.45        5.21     24.19 o
  -1   6 -31        0.52       95.57     74.91 o
   0   6 -31        2.02       69.94     27.62 o
   1   6 -31        3.68       39.37     80.83 o
   2   6 -31       16.96       -9.16     81.28 o
   3   6 -31       14.77       65.29     83.93 o
   4   6 -31        3.97      -87.17     87.17 o
  -2   7 -31        1.38       26.71     87.21 o
  -1   7 -31       21.92      -36.43     88.83 o
   0   7 -31       12.71        9.17     68.56 o
   1   7 -31        3.16       78.12     80.96 o
   2   7 -31       10.48       -9.54     36.65 o
   0   1 -30        2.85      -71.94     71.94 o
   1   1 -30      103.01       60.68     85.12 o
  -1   2 -30      109.98       61.19    101.91 o
   0   2 -30        6.60        8.33     67.19 o
   1   2 -30      118.38      131.13     27.88 o
   2   2 -30       25.78       13.63     32.20 o
  -2   3 -30       66.39       22.26    129.01 o
  -1   3 -30       78.24       28.09     79.55 o
   0   3 -30      103.25      114.54     32.85 o
   1   3 -30       98.92       42.88     84.74 o
   2   3 -30       14.13      -13.42     58.52 o
   3   3 -30       12.03      -31.41     37.11 o
  -3   4 -30        6.71       13.00     87.77 o
  -2   4 -30       24.04       54.35     70.86 o
  -1   4 -30        4.98      -94.86     96.73 o
   0   4 -30        5.87        3.07     58.50 o
   1   4 -30       48.50       68.57     74.25 o
   2   4 -30        7.63      -42.28     86.10 o
   3   4 -30       12.18       92.81     71.48 o
   4   4 -30        1.73       13.26     30.38 o
  -4   5 -30       28.29       38.67     77.55 o
  -3   5 -30        3.87      -55.80     75.98 o
  -2   5 -30       47.10       91.17     29.75 o
  -1   5 -30       13.23       20.72     73.05 o
   0   5 -30       81.56       59.44     39.74 o
   1   5 -30       25.66      -26.13     73.78 o
   2   5 -30       42.03       73.72     33.95 o
   3   5 -30       39.37       29.91     47.20 o
   4   5 -30       41.02      -56.73     77.50 o
   5   5 -30        6.75      -81.65     81.65 o
  -5   6 -30        6.45      -42.19     85.22 o
  -4   6 -30       47.11       33.22     83.09 o
  -3   6 -30        1.55       49.96     78.45 o
  -2   6 -30        4.91       50.62     76.82 o
  -1   6 -30       26.77       -6.11     75.24 o
   0   6 -30        8.97       55.88     30.62 o
   1   6 -30       37.14       69.00     32.48 o
   2   6 -30       25.49       56.50     76.12 o
   3   6 -30       59.27       92.70     33.00 o
   4   6 -30       16.20      -61.59     81.50 o
   5   6 -30        6.62      -62.07     84.06 o
  -3   7 -30        0.65       36.95     35.58 o
  -2   7 -30       36.75       -2.98    109.30 o
  -1   7 -30        2.74       36.49     80.33 o
   0   7 -30        4.26       -1.33     78.70 o
   1   7 -30        2.47       12.06     81.66 o
   2   7 -30        2.75       -1.59     82.26 o
   3   7 -30        5.73      104.60     82.69 o
   0   8 -30       34.17      -66.49    126.97 o
   0   1 -29       96.23      -75.41     75.41 o
   1   1 -29      110.99      100.31     35.62 o
  -1   2 -29      131.95      191.31     24.85 o
   0   2 -29      236.00      257.56     29.67 o
   1   2 -29       81.14       60.96     79.20 o
   2   2 -29       11.55      -78.81     78.81 o
  -2   3 -29       29.78      -58.01     75.05 o
  -1   3 -29      156.97      184.65     50.70 o
   0   3 -29       70.29       22.57     30.89 o
   1   3 -29      131.97      128.90     32.14 o
   2   3 -29       53.37      -77.07     77.07 o
   3   3 -29        3.89       29.17     72.07 o
  -3   4 -29        2.72      -70.40     70.40 o
  -2   4 -29       31.98       81.23     28.19 o
  -1   4 -29       26.79       -6.14     89.41 o
   0   4 -29      110.13       10.25     61.13 o
   1   4 -29        6.31      -77.48     77.48 o
   2   4 -29       95.15      147.76     94.19 o
   3   4 -29        0.74       23.63     70.95 o
   4   4 -29       16.30       89.28     71.56 o
  -4   5 -29       18.77       22.72     42.07 o
  -3   5 -29       45.93      -15.03     34.84 o
  -2   5 -29        2.68      -31.67     71.57 o
  -1   5 -29       41.20       13.87     28.56 o
   0   5 -29        7.71      -60.52     60.52 o
   1   5 -29       36.12       19.74     38.70 o
   2   5 -29       14.85       -5.85     38.55 o
   3   5 -29       18.39       67.45     72.88 o
   4   5 -29       39.19      -40.70     76.91 o
   5   5 -29       70.34       50.64     71.66 o
  -5   6 -29       11.94        0.51     43.50 o
  -4   6 -29        9.75       56.05     76.06 o
  -3   6 -29        8.86       92.19     72.12 o
  -2   6 -29       63.22       75.74     79.29 o
  -1   6 -29       22.24      -32.40    126.53 o
   0   6 -29       34.58      -27.42     28.62 o
   1   6 -29       65.28        7.71    111.20 o
   2   6 -29       84.81      -15.81     94.33 o
   3   6 -29       32.11       62.88     77.97 o
   4   6 -29       15.05     -129.65    149.66 o
   5   6 -29        3.06       47.51     81.99 o
   6   6 -29        1.07     -110.21    121.42 o
  -4   7 -29       16.62       18.53     90.73 o
  -3   7 -29       44.58       32.04     34.20 o
  -2   7 -29        3.84       36.96     57.54 o
  -1   7 -29        2.47      -41.91     76.60 o
   0   7 -29       23.32      -65.09     65.09 o
   1   7 -29       19.32      -10.48     82.23 o
   2   7 -29       28.47       29.32     33.73 o
   3   7 -29       53.83      -63.32     82.81 o
   4   7 -29        4.12      -89.87     89.87 o
  -2   8 -29       34.34      -87.40     87.40 o
  -1   8 -29       17.26       73.15     52.60 o
   0   8 -29        2.60      -37.01     70.61 o
   1   8 -29       29.88       44.36     87.44 o
   2   8 -29        2.11       97.64     85.07 o
   0   0 -28      560.67      589.29     37.68 o
   0   1 -28      321.96      228.26     36.10 o
   1   1 -28        0.95     -177.00    177.00 o
  -1   2 -28       20.24      -10.68     81.99 o
   0   2 -28      331.81      294.33     33.36 o
   1   2 -28        6.26       11.68    113.14 o
   2   2 -28       55.28       85.33     23.49 o
  -2   3 -28       28.42      -54.27    162.74 o
  -1   3 -28       20.45       23.70     76.39 o
   0   3 -28      263.03      304.23     41.42 o
   1   3 -28       21.92      -11.18     85.52 o
   2   3 -28        8.52      -77.72     77.72 o
   3   3 -28       49.94       59.54     31.21 o
  -3   4 -28        4.81       -4.93     70.60 o
  -2   4 -28       43.98       55.83     73.97 o
  -1   4 -28       42.96        9.62     72.78 o
   0   4 -28       37.40       -0.72     60.70 o
   1   4 -28      408.99      430.69     24.20 o
   2   4 -28        9.60      -76.01     76.01 o
   3   4 -28        9.69       13.89     75.68 o
   4   4 -28       41.38       49.87     69.20 o
  -4   5 -28       24.40        5.76     53.84 o
  -3   5 -28       11.06       40.37     69.72 o
  -2   5 -28       34.93       38.12     27.81 o
  -1   5 -28        5.59      -30.19     71.11 o
   0   5 -28       15.63      -50.90     65.00 o
   1   5 -28        9.52      -70.53    104.64 o
   2   5 -28      109.73      148.92     22.76 o
   3   5 -28       41.54       23.13     28.79 o
   4   5 -28       82.45       90.59     75.48 o
   5   5 -28       41.34       64.31     31.27 o
  -5   6 -28       26.97       72.66     33.14 o
  -4   6 -28       11.10       84.51     77.39 o
  -3   6 -28      170.79      107.05     75.46 o
  -2   6 -28        3.53       -3.39     73.04 o
  -1   6 -28       58.61       65.39     73.30 o
   0   6 -28       13.37       54.12     28.60 o
   1   6 -28       65.70      -66.12    161.58 o
   2   6 -28       64.45       66.55     26.06 o
   3   6 -28       30.25       23.65     75.83 o
   4   6 -28       31.02       18.38     77.81 o
   5   6 -28        4.98      -81.77     81.77 o
   6   6 -28        3.50      -84.24     84.24 o
  -5   7 -28        1.20       37.95     43.44 o
  -4   7 -28        0.99      -85.30     85.30 o
  -3   7 -28       14.73       81.56     77.28 o
  -2   7 -28        2.48      -37.35     76.64 o
  -1   7 -28       52.53       37.15     94.93 o
   0   7 -28        2.08        3.69     72.34 o
   1   7 -28      142.54      175.51     34.62 o
   2   7 -28       53.37       96.87     33.39 o
   3   7 -28       36.34       47.67     85.00 o
   4   7 -28       26.86       60.69     82.13 o
   5   7 -28        1.06      -66.42    163.37 o
  -4   8 -28        4.93        7.42    123.32 o
  -3   8 -28       54.65       80.50     34.62 o
  -2   8 -28       20.15      -83.66     83.66 o
  -1   8 -28        4.36      -33.33     33.33 o
   0   8 -28        4.02      -15.22     58.49 o
   1   8 -28        7.61      -60.37     86.39 o
   2   8 -28        1.52      -96.37     96.37 o
   3   8 -28       13.53      -25.56     84.72 o
   4   8 -28        6.35      126.76    127.11 o
   0   1 -27      343.17      370.90     26.34 o
   1   1 -27      338.58      288.26    374.14 o
  -1   2 -27      248.23       89.11     85.34 o
   0   2 -27      382.81      438.85     20.30 o
   1   2 -27      114.27      -31.93    152.59 o
   2   2 -27       16.08       60.24     73.87 o
  -2   3 -27       99.90      -32.88     79.62 o
  -1   3 -27       55.71      -66.80     78.15 o
   0   3 -27      126.73      152.97     19.79 o
   1   3 -27      122.75      110.93     23.48 o
   2   3 -27       49.21     -158.46    193.58 o
   3   3 -27        7.62      -75.09     75.09 o
  -3   4 -27       18.44      -93.95    119.83 o
  -2   4 -27       12.48      -61.46    139.80 o
  -1   4 -27       18.08       26.96     73.09 o
   0   4 -27      234.08      231.17     18.79 o
   1   4 -27        4.81      -77.60     77.60 o
   2   4 -27      256.42      254.10     70.95 o
   3   4 -27       57.52        8.67     72.91 o
   4   4 -27       12.07       -8.09     72.99 o
  -4   5 -27       74.03      -42.12     72.63 o
  -3   5 -27       26.20       23.92     29.94 o
  -2   5 -27        4.23      -70.43     70.43 o
  -1   5 -27       61.01      -17.42    109.62 o
   0   5 -27       12.43       -4.11     28.38 o
   1   5 -27      119.51      130.19     54.41 o
   2   5 -27       25.14      -69.56     75.51 o
   3   5 -27       84.41      -15.31     74.63 o
   4   5 -27       64.71       27.83     69.99 o
   5   5 -27       53.32      -46.79     90.43 o
  -5   6 -27        0.18        8.52     76.51 o
  -4   6 -27       64.23       73.52     75.08 o
  -3   6 -27        7.39      -46.71     46.71 o
  -2   6 -27      111.99       94.46     33.45 o
  -1   6 -27        2.32      -68.90     72.07 o
   0   6 -27       42.62       63.00     27.36 o
   1   6 -27       65.83       29.83     76.80 o
   2   6 -27      102.46      -26.30     75.32 o
   3   6 -27       67.58       88.17     75.95 o
   4   6 -27       55.95      111.02     58.77 o
   5   6 -27       21.46       52.33     31.37 o
   6   6 -27        4.71        0.51    143.56 o
  -6   7 -27       11.90      -87.93     87.93 o
  -5   7 -27        6.78      111.80     83.82 o
  -4   7 -27       12.13       37.90     88.17 o
  -3   7 -27       50.90      102.15     75.80 o
  -2   7 -27        5.30       99.72     74.38 o
  -1   7 -27       10.81       32.23     72.01 o
   0   7 -27      109.42      114.08     39.94 o
   1   7 -27       16.33       59.33     77.34 o
   2   7 -27      122.88      160.61     52.09 o
   3   7 -27       60.03        5.30     96.83 o
   4   7 -27        9.79      -18.47     84.02 o
   5   7 -27       22.14      -32.66     97.08 o
   6   7 -27       10.32       77.57     48.16 o
  -4   8 -27       24.46      -73.46     87.43 o
  -3   8 -27       20.51       58.12     80.88 o
  -2   8 -27       12.53       -5.22     78.59 o
  -1   8 -27       16.65       -3.28     80.38 o
   0   8 -27        2.72       36.30     39.06 o
   1   8 -27       65.64       31.32     35.70 o
   2   8 -27       12.33       28.29     34.08 o
   3   8 -27       19.87      -61.05     86.16 o
   4   8 -27       25.42       56.53     85.48 o
  -2   9 -27        9.88      -47.37     88.33 o
  -1   9 -27        6.85       16.34     86.69 o
   0   9 -27        3.06       38.38     73.70 o
   1   9 -27        2.33        8.65     88.32 o
   2   9 -27        5.21      -16.51    170.74 o
   0   1 -26       51.84      -69.31     69.31 o
   1   1 -26      677.99      690.45    169.10 o
  -1   2 -26      510.63      540.52     55.75 o
   0   2 -26        4.02      -21.12     33.43 o
   1   2 -26      295.04      258.31    186.11 o
   2   2 -26       95.08       10.60    117.76 o
  -2   3 -26       84.73      -66.46     95.74 o
  -1   3 -26      446.41      494.25     34.49 o
   0   3 -26      155.90      129.00     25.44 o
   1   3 -26      124.25       94.80     71.02 o
   2   3 -26      138.39      147.87     29.89 o
   3   3 -26       35.13        2.30    138.44 o
  -3   4 -26        3.64       -1.44     75.72 o
  -2   4 -26      106.17       82.54     31.11 o
  -1   4 -26       23.49      -26.65     73.76 o
   0   4 -26       26.29       48.27     58.88 o
   1   4 -26      162.19      167.11     23.02 o
   2   4 -26       34.61      -18.08     81.10 o
   3   4 -26       32.12      -73.00     73.00 o
   4   4 -26       15.43      -56.39     73.44 o
  -4   5 -26       42.11       38.99     70.10 o
  -3   5 -26        6.56       25.18     74.54 o
  -2   5 -26       38.26       27.19     68.05 o
  -1   5 -26      103.74       66.01     68.27 o
   0   5 -26       99.23      106.69     50.42 o
   1   5 -26        8.58      -76.51     76.51 o
   2   5 -26      161.95      101.47     90.06 o
   3   5 -26      132.37       34.79     76.27 o
   4   5 -26       12.39       67.66     69.90 o
   5   5 -26      120.36      107.55     30.95 o
  -5   6 -26       14.29      -42.15    103.16 o
  -4   6 -26       55.28       79.36     72.27 o
  -3   6 -26        3.24      -69.23     69.23 o
  -2   6 -26        1.09      -44.53     72.08 o
  -1   6 -26      113.02       26.45     69.74 o
   0   6 -26       56.81       39.85     59.62 o
   1   6 -26       53.22       74.51     29.22 o
   2   6 -26       95.42       76.65    103.68 o
   3   6 -26      221.85      245.84     68.60 o
   4   6 -26       54.79       46.89     73.94 o
   5   6 -26       31.53       39.92     22.67 o
   6   6 -26        4.72      -19.88     96.13 o
  -6   7 -26        9.68      -84.81     84.81 o
  -5   7 -26        3.59       77.83     79.79 o
  -4   7 -26      115.23       72.22     31.64 o
  -3   7 -26        4.21       34.37     71.66 o
  -2   7 -26      131.36      132.87     49.13 o
  -1   7 -26        1.88      -74.72     74.72 o
   0   7 -26        5.86       -6.13     62.04 o
   1   7 -26       46.02       46.78     85.90 o
   2   7 -26        7.78       48.49     76.02 o
   3   7 -26       16.35       24.95     23.34 o
   4   7 -26        5.03      -38.42     74.56 o
   5   7 -26        0.56      -44.38     95.26 o
   6   7 -26       14.37      -29.43     86.03 o
  -5   8 -26        3.81      -32.36     86.93 o
  -4   8 -26        4.77      -40.80    101.65 o
  -3   8 -26        2.07      -59.83     98.35 o
  -2   8 -26        2.37       60.05     36.10 o
  -1   8 -26        5.46        7.73     76.41 o
   0   8 -26      114.01      146.94     25.88 o
   1   8 -26        1.77      -85.20     87.11 o
   2   8 -26       98.20      146.59    140.43 o
   3   8 -26       46.31       61.08     82.69 o
   4   8 -26       16.15       29.35     94.23 o
   5   8 -26       29.35        0.59    120.10 o
  -3   9 -26        3.98      -94.24     94.24 o
  -2   9 -26       44.32       -1.85     84.62 o
  -1   9 -26       10.25      -15.17     84.60 o
   0   9 -26        4.27      -81.21     81.21 o
   1   9 -26       21.19       26.19     49.21 o
   2   9 -26        6.13       44.81     96.65 o
   3   9 -26       16.55      -70.52     88.37 o
   0   1 -25       37.89      -16.24     66.05 o
   1   1 -25      157.13      -30.52    100.32 o
  -1   2 -25      118.22      101.61     39.96 o
   0   2 -25      333.32      384.13     26.36 o
   1   2 -25      435.57      406.94    115.23 o
   2   2 -25      111.03     -203.93    300.37 o
  -2   3 -25      392.81      357.00     22.11 o
  -1   3 -25       45.50      -21.84     74.44 o
   0   3 -25      344.03      322.52     57.89 o
   1   3 -25      395.81      362.94     22.45 o
   2   3 -25       24.65     -117.68    117.68 o
   3   3 -25      210.84      149.15     61.17 o
  -3   4 -25       30.05      -76.04     76.04 o
  -2   4 -25       84.62       89.93     27.33 o
  -1   4 -25       51.00       68.39     27.02 o
   0   4 -25      207.27      176.55     32.89 o
   1   4 -25      170.82      156.47     21.65 o
   2   4 -25       38.49       64.94     70.50 o
   3   4 -25       64.09       32.96    144.28 o
   4   4 -25      155.61       31.40     89.73 o
  -4   5 -25       20.03       29.40     69.25 o
  -3   5 -25      144.33      115.01     29.90 o
  -2   5 -25      334.61      273.77     22.13 o
  -1   5 -25      130.83       77.65     27.32 o
   0   5 -25       83.95       65.84     29.71 o
   1   5 -25      282.79      311.40     22.86 o
   2   5 -25        4.60      -47.14     72.83 o
   3   5 -25      232.10      230.16     82.79 o
   4   5 -25       83.95      -30.55     73.16 o
   5   5 -25        5.90      -96.57    116.45 o
  -5   6 -25       49.71       42.10     30.14 o
  -4   6 -25       86.77     -130.30    130.30 o
  -3   6 -25       63.76       99.14     20.94 o
  -2   6 -25        4.55      -22.01     67.19 o
  -1   6 -25       37.99       26.23     66.18 o
   0   6 -25        9.34      -24.94     58.31 o
   1   6 -25       18.44       -4.81     74.22 o
   2   6 -25       69.55       31.87     94.31 o
   3   6 -25      227.48      207.81     22.58 o
   4   6 -25       47.40       54.38     30.73 o
   5   6 -25       52.12       33.48     66.90 o
   6   6 -25       65.71      109.40     76.31 o
  -6   7 -25        8.34       59.88     79.87 o
  -5   7 -25       16.72       10.65     76.82 o
  -4   7 -25        2.38       -1.50     72.12 o
  -3   7 -25      169.47      188.20     29.72 o
  -2   7 -25       25.93       24.46     72.29 o
  -1   7 -25       61.13       32.95    121.35 o
   0   7 -25       71.16       39.01     60.72 o
   1   7 -25        2.79      -29.87     29.87 o
   2   7 -25       91.19       39.14     77.43 o
   3   7 -25       71.62       92.13     42.31 o
   4   7 -25       40.60       44.50     76.60 o
   5   7 -25       14.24       58.04     31.00 o
   6   7 -25       20.01      -45.26     83.54 o
   7   7 -25        6.29     -106.04    127.56 o
  -6   8 -25        7.99       -6.84     88.47 o
  -5   8 -25       14.09      -27.87     84.77 o
  -4   8 -25       16.91       43.82     78.00 o
  -3   8 -25       20.07      -87.53    147.25 o
  -2   8 -25       28.21       40.39     74.50 o
  -1   8 -25       67.95       20.07    103.17 o
   0   8 -25        0.57       16.82     72.38 o
   1   8 -25       39.46      -68.20     85.72 o
   2   8 -25       10.04       15.49     81.16 o
   3   8 -25        4.96      -12.25    146.27 o
   4   8 -25       37.76       32.70     79.14 o
   5   8 -25        1.66       42.39     83.20 o
   6   8 -25       24.27        8.29     43.73 o
  -4   9 -25        1.26      -54.48    110.40 o
  -3   9 -25       21.01       -0.97    127.12 o
  -2   9 -25        9.70       13.49    101.99 o
  -1   9 -25       24.06        5.05     80.19 o
   0   9 -25       34.23       47.96     26.08 o
   1   9 -25       11.43       -9.01     85.26 o
   2   9 -25       63.62      113.11     26.17 o
   3   9 -25        9.25     -131.40    131.40 o
   4   9 -25       23.05       29.80     86.23 o
  -1  10 -25       19.07       58.27     88.94 o
   0  10 -25        0.72      -73.86     73.86 o
   1  10 -25        2.89       20.20     88.83 o
   0   0 -24       89.54      112.32     32.84 o
   0   1 -24      356.35      413.55     20.29 o
   1   1 -24      206.54      105.09    172.43 o
  -1   2 -24      113.59      -15.53     75.89 o
   0   2 -24      348.72      366.96     25.26 o
   1   2 -24      219.47      -57.33    156.25 o
   2   2 -24      490.21      455.75    227.21 o
  -2   3 -24      151.10       82.80     73.66 o
  -1   3 -24      190.14      202.94     58.72 o
   0   3 -24      239.46      227.00     29.91 o
   1   3 -24      356.20      270.41     25.28 o
   2   3 -24      135.73       81.30    205.62 o
   3   3 -24      144.09      103.53     45.70 o
  -3   4 -24      494.60      448.77     61.88 o
  -2   4 -24      415.51      350.50    103.67 o
  -1   4 -24      251.76      232.99     20.93 o
   0   4 -24      531.84      533.92     35.69 o
   1   4 -24      962.04     1062.21     74.85 o
   2   4 -24       12.70       -9.04     69.78 o
   3   4 -24       94.23       22.13     72.42 o
   4   4 -24      170.68      150.08     23.80 o
  -4   5 -24       55.69      -66.46     76.08 o
  -3   5 -24      107.82       53.90     22.34 o
  -2   5 -24      133.80      124.10     27.42 o
  -1   5 -24       44.72       76.87     66.72 o
   0   5 -24       24.58        2.55     55.30 o
   1   5 -24        3.60      -70.35     70.35 o
   2   5 -24      311.30      380.08     21.59 o
   3   5 -24      108.76       92.68     70.36 o
   4   5 -24      239.98      187.41     85.81 o
   5   5 -24       27.32      -55.35     70.74 o
  -5   6 -24       59.66        7.54     50.94 o
  -4   6 -24       73.62      -31.88     74.90 o
  -3   6 -24       80.49       49.81     68.57 o
  -2   6 -24       79.92       20.77     67.46 o
  -1   6 -24       47.06      -14.11     66.53 o
   0   6 -24       45.93       42.70     42.69 o
   1   6 -24       62.56       -3.28     72.62 o
   2   6 -24       48.29       45.01     46.43 o
   3   6 -24       73.93       37.63     53.01 o
   4   6 -24       98.78      100.66     30.74 o
   5   6 -24       34.63       74.09     29.48 o
   6   6 -24       14.55        8.82     81.27 o
  -6   7 -24       11.86      -27.80     55.03 o
  -5   7 -24       26.18      -54.71     74.75 o
  -4   7 -24       20.83      -18.29     72.48 o
  -3   7 -24       71.23       66.23    147.29 o
  -2   7 -24       83.14       68.99     29.31 o
  -1   7 -24       47.18       39.45     27.21 o
   0   7 -24       28.88       49.29     59.44 o
   1   7 -24      181.94      278.94     80.88 o
   2   7 -24      122.98      130.91     28.66 o
   3   7 -24      173.61      202.49     68.36 o
   4   7 -24       65.07       81.88     31.74 o
   5   7 -24       53.28       67.93     22.64 o
   6   7 -24       37.25       20.66     31.69 o
   7   7 -24        4.55      -52.49     84.48 o
  -6   8 -24       25.35       39.73     95.14 o
  -5   8 -24       13.13       30.07     69.06 o
  -4   8 -24        1.62       13.30    119.16 o
  -3   8 -24       50.84      -22.72     98.33 o
  -2   8 -24       44.76       32.37     29.55 o
  -1   8 -24       72.56       25.42     72.46 o
   0   8 -24       10.00       36.12     62.65 o
   1   8 -24       32.61       71.73     41.46 o
   2   8 -24       50.12      100.80     76.39 o
   3   8 -24       13.54       76.97     32.70 o
   4   8 -24       20.55      -29.51     79.09 o
   5   8 -24        1.99      -29.49     95.98 o
   6   8 -24       13.13       26.45     84.33 o
  -5   9 -24        0.37      -41.53     86.60 o
  -4   9 -24        9.72       -0.11    112.49 o
  -3   9 -24       12.22       44.42     77.84 o
  -2   9 -24        5.30      -69.16    102.91 o
  -1   9 -24       65.07      -17.76     75.19 o
   0   9 -24        0.08      -34.91     66.57 o
   1   9 -24      116.25      177.12     25.06 o
   2   9 -24        1.71      -10.02     81.37 o
   3   9 -24       18.86       -5.10     62.18 o
   4   9 -24       19.04      101.19     84.71 o
   5   9 -24       11.33       19.98     86.24 o
  -3  10 -24        3.79       24.33     87.24 o
  -2  10 -24       11.25       60.81     35.14 o
  -1  10 -24       21.35       39.10     35.11 o
   0  10 -24        0.26       86.71     70.68 o
   1  10 -24       21.12      -64.92     89.78 o
   2  10 -24        6.91      -34.85     34.85 o
   3  10 -24        5.33      -51.17    124.92 o
   0   1 -23      243.23      327.95     89.88 o
   1   1 -23      473.68      509.84    225.01 o
  -1   2 -23      305.66      243.65    103.93 o
   0   2 -23       75.45       40.64     27.32 o
   1   2 -23      375.08      376.72     97.26 o
   2   2 -23      541.24      499.32    597.20 o
  -2   3 -23      139.79       20.38     73.98 o
  -1   3 -23      352.71      310.37    181.16 o
   0   3 -23      863.42      905.63     32.61 o
   1   3 -23      635.14      678.28     74.20 o
   2   3 -23      292.22      221.57    354.43 o
   3   3 -23      108.13       53.52     28.27 o
  -3   4 -23      178.44      103.01     57.46 o
  -2   4 -23      429.15      457.04     42.46 o
  -1   4 -23      602.95      606.50     24.32 o
   0   4 -23      147.91       90.18     26.67 o
   1   4 -23      264.05      262.64     20.81 o
   2   4 -23      618.62      632.98     26.94 o
   3   4 -23       52.35       54.51     81.36 o
   4   4 -23      226.52      221.72     25.86 o
  -4   5 -23      226.75      208.77     24.31 o
  -3   5 -23      320.11      288.27     20.57 o
  -2   5 -23      403.90      330.46     22.17 o
  -1   5 -23       43.93      -36.46     65.29 o
   0   5 -23      211.73      227.12     15.95 o
   1   5 -23       60.44       39.68     65.50 o
   2   5 -23      115.33       94.31     26.14 o
   3   5 -23      310.75      317.92     31.67 o
   4   5 -23      240.70      268.56     45.30 o
   5   5 -23      134.03      188.34     21.35 o
  -5   6 -23       27.40       12.10     86.48 o
  -4   6 -23       23.35       35.38     39.39 o
  -3   6 -23      113.75      132.53     40.95 o
  -2   6 -23      185.23      195.00     60.88 o
  -1   6 -23      138.43      157.89     50.52 o
   0   6 -23       89.05       65.47     56.01 o
   1   6 -23       91.24       55.44     73.36 o
   2   6 -23      242.06      243.26     21.95 o
   3   6 -23       67.98       64.94     37.85 o
   4   6 -23       81.50      128.84     30.72 o
   5   6 -23       39.42       40.26     66.57 o
   6   6 -23       28.00        5.97     71.76 o
  -6   7 -23       10.40      -29.89     76.32 o
  -5   7 -23       27.35       19.93     75.37 o
  -4   7 -23       66.31      -37.23     72.57 o
  -3   7 -23       32.46       11.41     45.32 o
  -2   7 -23       14.46       43.68     67.29 o
  -1   7 -23       16.89      -18.18     65.32 o
   0   7 -23       72.96       85.01     59.34 o
   1   7 -23       19.20      -71.60     76.47 o
   2   7 -23       92.90      125.44     29.62 o
   3   7 -23      119.12      150.00     22.41 o
   4   7 -23       62.32       -0.96    165.14 o
   5   7 -23       24.08       35.92     73.33 o
   6   7 -23        9.23      -18.04     93.10 o
   7   7 -23       26.68       48.78     66.80 o
  -7   8 -23       10.78       18.39     86.27 o
  -6   8 -23        4.53      100.69     81.30 o
  -5   8 -23       15.50        8.88     31.38 o
  -4   8 -23        4.42       -8.16     75.46 o
  -3   8 -23       70.89      128.31     57.73 o
  -2   8 -23       33.76       -3.01     70.14 o
  -1   8 -23       12.62       -4.23     56.05 o
   0   8 -23       59.83       35.50     29.79 o
   1   8 -23      104.68       80.15     77.19 o
   2   8 -23       13.74       -3.38     75.85 o
   3   8 -23       58.49      -41.83     77.49 o
   4   8 -23        6.50     -120.47    148.73 o
   5   8 -23       71.65       69.41     77.45 o
   6   8 -23       12.81      -82.16     82.16 o
   7   8 -23        1.99      -90.21     90.21 o
  -5   9 -23        5.69        6.28     52.63 o
  -4   9 -23       16.56       46.45     87.06 o
  -3   9 -23       35.22      -18.89     77.67 o
  -2   9 -23       56.50       79.49     31.68 o
  -1   9 -23       49.12       59.11     75.29 o
   0   9 -23      119.47      182.28     24.70 o
   1   9 -23       20.73       39.73     30.60 o
   2   9 -23        8.47     -110.04    110.04 o
   3   9 -23        2.77      -65.70     80.96 o
   4   9 -23        3.35       23.31    115.44 o
   5   9 -23       12.82        8.43     46.71 o
  -4  10 -23        5.71      -22.58    128.40 o
  -3  10 -23        1.47      -63.74    105.61 o
  -2  10 -23        3.40      -83.35     83.35 o
  -1  10 -23       44.55       38.94     90.33 o
   0  10 -23       10.54       14.33     72.29 o
   1  10 -23       56.50      -36.12    100.98 o
   2  10 -23        9.73      -92.36    123.28 o
   3  10 -23       13.20      -90.76     90.76 o
   4  10 -23       13.60     -128.92    128.92 o
   0   1 -22      131.21      172.82     58.02 o
   1   1 -22      364.54      274.02    174.25 o
  -1   2 -22     1477.56     1362.23    103.22 o
   0   2 -22      311.35      324.50     32.06 o
   1   2 -22      268.23     -300.44    444.94 o
   2   2 -22     1164.52     1083.04    224.92 o
  -2   3 -22      408.59      316.81    142.20 o
  -1   3 -22     2780.34     3085.74     97.72 o
   0   3 -22      438.46      421.08     34.62 o
   1   3 -22      783.91      818.16     39.87 o
   2   3 -22      533.46      504.42    327.29 o
   3   3 -22       22.76      -54.28    135.10 o
  -3   4 -22      156.48      137.76     19.64 o
  -2   4 -22      100.23       14.33    154.27 o
  -1   4 -22      122.67      101.35     26.41 o
   0   4 -22      253.26      234.07     42.90 o
   1   4 -22      140.74       36.00     75.31 o
   2   4 -22      307.28      231.99     20.07 o
   3   4 -22      502.69      532.88     27.09 o
   4   4 -22        0.73      -69.17     69.17 o
  -4   5 -22      431.68      419.80     47.60 o
  -3   5 -22       88.30      -17.90     68.57 o
  -2   5 -22      306.85      329.53     22.46 o
  -1   5 -22      373.19      359.41     19.39 o
   0   5 -22       46.17      -35.90     53.31 o
   1   5 -22       70.09       65.18     25.51 o
   2   5 -22       59.83       95.10     48.44 o
   3   5 -22      117.81       98.93     35.57 o
   4   5 -22       38.92      -32.34     80.61 o
   5   5 -22      132.79      124.80     31.74 o
  -5   6 -22       98.62       97.21     69.47 o
  -4   6 -22      179.91      141.56    119.84 o
  -3   6 -22       23.69       15.46     67.96 o
  -2   6 -22      379.71      377.07     19.95 o
  -1   6 -22      278.52      304.11     19.00 o
   0   6 -22       12.02      -11.23     54.11 o
   1   6 -22      246.32      214.77     20.66 o
   2   6 -22       45.88       23.51     76.57 o
   3   6 -22      189.06      211.59     21.46 o
   4   6 -22      272.16      228.58     61.94 o
   5   6 -22       37.35       23.30     69.21 o
   6   6 -22       31.52       46.87     29.05 o
  -6   7 -22       17.59       41.37     74.05 o
  -5   7 -22       53.80      -71.23     71.23 o
  -4   7 -22       33.37       60.39     67.26 o
  -3   7 -22        2.44        0.51     26.63 o
  -2   7 -22      136.63      154.45     20.44 o
  -1   7 -22       95.51       90.37     26.73 o
   0   7 -22       30.09       13.12     30.03 o
   1   7 -22      103.73      119.14     28.27 o
   2   7 -22       41.81       26.09     59.34 o
   3   7 -22       14.28      -64.81     71.15 o
   4   7 -22      123.17      111.14     76.52 o
   5   7 -22       16.05       48.76     53.96 o
   6   7 -22       12.47       42.83     72.55 o
   7   7 -22        5.89      -63.64     79.56 o
  -7   8 -22       14.42       28.94     85.36 o
  -6   8 -22        0.60       14.72     77.90 o
  -5   8 -22       26.43       34.94     29.64 o
  -4   8 -22       41.34       20.05     72.96 o
  -3   8 -22        9.92      -43.62    141.79 o
  -2   8 -22       45.56       49.46     29.04 o
  -1   8 -22       58.53       96.91     80.10 o
   0   8 -22      123.09      173.37     65.81 o
   1   8 -22       23.27       65.67     52.78 o
   2   8 -22      149.24      144.79     30.44 o
   3   8 -22        1.38       61.31     72.03 o
   4   8 -22      109.96       53.14     42.09 o
   5   8 -22       41.97      -28.50     83.46 o
   6   8 -22       38.63       77.04     77.35 o
   7   8 -22       51.89       70.93     84.33 o
  -6   9 -22       14.63      -84.84     84.84 o
  -5   9 -22       40.16      -52.15     83.54 o
  -4   9 -22       12.20      -26.40     78.08 o
  -3   9 -22       10.52      -32.08     76.97 o
  -2   9 -22       21.58       56.69     73.13 o
  -1   9 -22       43.36       58.14     75.39 o
   0   9 -22      152.16      180.59     23.52 o
   1   9 -22        2.39       19.31     73.25 o
   2   9 -22       31.91       86.07     33.70 o
   3   9 -22       10.26      -80.59     80.59 o
   4   9 -22       13.31       53.43     79.12 o
   5   9 -22       15.86       17.11     82.74 o
   6   9 -22       25.18      -66.31     87.96 o
  -4  10 -22        6.51      -87.61     87.61 o
  -3  10 -22       27.98        7.18     82.52 o
  -2  10 -22       25.91       15.98    114.54 o
  -1  10 -22        6.68       25.43     89.76 o
   0  10 -22      126.79      159.04     60.36 o
   1  10 -22        1.99      -83.58     83.58 o
   2  10 -22       54.60       17.60    102.30 o
   3  10 -22        4.25      -21.64     82.98 o
   4  10 -22        9.01      -46.59     90.21 o
  -1  11 -22        0.68       13.12     81.98 o
   0  11 -22        4.66      -76.12     76.12 o
   1  11 -22        7.81      103.11     36.34 o
   0   1 -21       19.19       -2.57     56.48 o
   1   1 -21      395.67      267.34    721.16 o
  -1   2 -21     1454.89     1593.64     59.43 o
   0   2 -21      570.90      656.78     46.61 o
   1   2 -21     1330.63     1354.14     73.64 o
   2   2 -21      338.71      223.27    465.79 o
  -2   3 -21      898.64      951.51     38.27 o
  -1   3 -21      234.64      217.71     20.07 o
   0   3 -21     1073.62     1189.91     38.82 o
   1   3 -21       22.14      -73.37     73.37 o
   2   3 -21     1237.25     1023.86    135.88 o
   3   3 -21      123.66       60.21    134.36 o
  -3   4 -21      128.37      -50.79     94.36 o
  -2   4 -21      637.54      640.40     26.96 o
  -1   4 -21     1845.43     1927.61     67.90 o
   0   4 -21       59.27      -53.48     53.48 o
   1   4 -21      651.11      750.31     30.50 o
   2   4 -21      232.55      234.54     19.46 o
   3   4 -21       23.54      -89.65     89.65 o
   4   4 -21      816.07      890.03     35.17 o
  -4   5 -21        5.54       22.66     66.19 o
  -3   5 -21      331.56      296.77     35.25 o
  -2   5 -21      365.06      410.93     46.91 o
  -1   5 -21      424.85      464.80     42.83 o
   0   5 -21       48.84       23.39     22.69 o
   1   5 -21      183.35      197.81     65.17 o
   2   5 -21       27.05       -8.21     66.09 o
   3   5 -21      198.47      252.51     27.83 o
   4   5 -21       44.97       34.60     66.85 o
   5   5 -21      115.32      102.24     69.54 o
  -5   6 -21       61.80      -26.69    103.12 o
  -4   6 -21      256.01      311.32     22.69 o
  -3   6 -21      131.42       42.97     69.22 o
  -2   6 -21      364.79      384.04     66.75 o
  -1   6 -21       48.61       41.74     62.04 o
   0   6 -21      123.19      142.13     26.92 o
   1   6 -21      274.35      238.80     91.92 o
   2   6 -21       64.93       86.78     25.46 o
   3   6 -21      180.58      190.13     19.77 o
   4   6 -21       44.41      100.16     29.10 o
   5   6 -21      190.80      191.46     56.10 o
   6   6 -21       21.40       50.21     68.42 o
  -6   7 -21       38.39      -55.42     73.25 o
  -5   7 -21       69.77       46.91     46.25 o
  -4   7 -21       39.88       28.92     35.33 o
  -3   7 -21       78.88      -40.31     68.69 o
  -2   7 -21      146.04      159.35     23.37 o
  -1   7 -21      162.14      177.70     20.73 o
   0   7 -21       26.78       -6.60     18.83 o
   1   7 -21       48.53       66.96     71.49 o
   2   7 -21      124.84       79.91     73.23 o
   3   7 -21       76.58        8.62     74.99 o
   4   7 -21      123.41      111.81     76.79 o
   5   7 -21       25.64       18.39     69.55 o
   6   7 -21       38.94       11.70     73.87 o
   7   7 -21       17.91       64.92     31.23 o
  -7   8 -21        0.61       83.23     81.41 o
  -6   8 -21       13.33       41.09     75.27 o
  -5   8 -21       15.78       39.96     30.12 o
  -4   8 -21       19.21       56.84     71.55 o
  -3   8 -21       15.01       76.09     68.81 o
  -2   8 -21      102.36      100.24     85.26 o
  -1   8 -21       55.98       56.84     37.61 o
   0   8 -21       30.48       62.58     61.38 o
   1   8 -21       93.16       88.63     92.19 o
   2   8 -21        8.38       47.19     73.58 o
   3   8 -21       60.57       -3.08     73.38 o
   4   8 -21       16.36      -73.26     73.26 o
   5   8 -21       43.70       28.44     31.41 o
   6   8 -21       42.48       55.33     77.78 o
   7   8 -21       13.09      -15.65     84.11 o
   8   8 -21       36.26       57.38     37.23 o
  -6   9 -21        6.17      -86.63     86.63 o
  -5   9 -21        3.14       64.15     77.96 o
  -4   9 -21       14.68      -73.40     76.62 o
  -3   9 -21        6.24      -87.77     87.77 o
  -2   9 -21       10.81       46.52     74.07 o
  -1   9 -21       93.98       73.14     30.87 o
   0   9 -21       28.32       25.62     63.68 o
   1   9 -21      109.06      189.83     89.21 o
   2   9 -21       31.59       15.64     30.62 o
   3   9 -21        1.84      -60.45     78.80 o
   4   9 -21       38.44      -66.21    105.91 o
   5   9 -21       40.90       57.77     38.02 o
   6   9 -21        7.69       16.54     47.77 o
  -5  10 -21       34.44      -88.39     88.39 o
  -4  10 -21       13.37       15.77     84.17 o
  -3  10 -21        4.67      -79.34     79.34 o
  -2  10 -21       44.26       28.37     38.67 o
  -1  10 -21       44.00       44.47     31.73 o
   0  10 -21       40.44       74.18     68.80 o
   1  10 -21       42.39      -96.52    144.49 o
   2  10 -21       16.06      109.37     80.24 o
   3  10 -21       28.65       43.99     35.53 o
   4  10 -21       48.62      109.74     25.76 o
   5  10 -21       16.15       49.24     87.17 o
  -2  11 -21        4.27       32.99     83.96 o
  -1  11 -21       15.82       42.84     85.56 o
   0  11 -21       22.38       69.58     73.49 o
   1  11 -21        2.68       16.47     72.48 o
   2  11 -21       34.95      116.90     31.32 o
   0   0 -20     1395.54     1748.50     84.18 o
   0   1 -20       74.14       56.20     17.54 o
   1   1 -20     1009.45     1114.98     48.91 o
  -1   2 -20      235.53      231.06    213.82 o
   0   2 -20     1112.24     1205.37     40.00 o
   1   2 -20       18.78     -554.20    667.83 o
   2   2 -20      863.70      692.67    607.35 o
  -2   3 -20       25.50       -8.13     24.79 o
  -1   3 -20       80.26       89.08     48.93 o
   0   3 -20      101.87       92.77     26.57 o
   1   3 -20     1452.10     1569.29    132.38 o
   2   3 -20      448.09      429.42    172.37 o
   3   3 -20      396.03      349.12     54.58 o
  -3   4 -20     1638.79     1763.73     56.90 o
  -2   4 -20     1211.16     1273.17     54.27 o
  -1   4 -20      285.29      297.41     19.30 o
   0   4 -20     3101.14     3251.50     73.49 o
   1   4 -20       26.02       49.75     61.02 o
   2   4 -20      315.90      306.85     19.30 o
   3   4 -20      325.52      246.04     45.17 o
   4   4 -20       51.29      -42.06     42.06 o
  -4   5 -20       36.71       67.10     65.57 o
  -3   5 -20     1055.90     1071.19     92.06 o
  -2   5 -20      102.67      102.05     25.49 o
  -1   5 -20       63.66       21.54     23.34 o
   0   5 -20       56.46       39.97     34.59 o
   1   5 -20      258.25      294.49     19.07 o
   2   5 -20      529.62      539.75     25.67 o
   3   5 -20      157.58       36.58     74.61 o
   4   5 -20      548.13      582.35     25.83 o
   5   5 -20       17.28      -50.58     65.89 o
  -5   6 -20      371.14      347.62    147.25 o
  -4   6 -20       87.54       94.24     19.16 o
  -3   6 -20     1472.70     1545.85     91.59 o
  -2   6 -20      189.27      197.32     18.74 o
  -1   6 -20      350.41      342.85     18.72 o
   0   6 -20      290.04      307.18     16.36 o
   1   6 -20      278.39      294.46     36.51 o
   2   6 -20       36.87      -46.08     65.27 o
   3   6 -20       40.74       95.53     65.84 o
   4   6 -20       58.36       14.18     64.18 o
   5   6 -20      211.47      215.67     63.12 o
   6   6 -20       17.27      -70.84     70.84 o
  -6   7 -20       20.87       22.74     30.58 o
  -5   7 -20       36.79       88.87     27.23 o
  -4   7 -20       27.38        7.96    104.32 o
  -3   7 -20      302.46      313.00     21.13 o
  -2   7 -20      236.89      239.11     19.13 o
  -1   7 -20      115.64      129.58     22.42 o
   0   7 -20      170.48      194.73     26.66 o
   1   7 -20       83.46      -23.59     69.65 o
   2   7 -20       65.57       39.61     68.92 o
   3   7 -20      108.95       46.86     70.65 o
   4   7 -20       13.18      -22.34     69.49 o
   5   7 -20      280.13      316.70     22.12 o
   6   7 -20       88.76       -1.17     73.32 o
   7   7 -20       25.12        6.86     93.23 o
  -7   8 -20      111.35      -50.15     80.18 o
  -6   8 -20        2.76      -70.44     74.76 o
  -5   8 -20       23.35       47.40     72.18 o
  -4   8 -20        0.87       -7.84     68.63 o
  -3   8 -20       46.70       55.36     43.83 o
  -2   8 -20       43.00      113.51     50.72 o
  -1   8 -20      154.51      208.05     21.18 o
   0   8 -20        5.24      -32.71     58.78 o
   1   8 -20       47.52       44.39     31.05 o
   2   8 -20       99.85      123.63    111.39 o
   3   8 -20       22.72      101.74     71.25 o
   4   8 -20       12.18      -73.74     73.74 o
   5   8 -20        1.76      -24.69     29.47 o
   6   8 -20       36.06        8.18    106.21 o
   7   8 -20       26.57       43.11     36.65 o
   8   8 -20       13.76      -88.75     88.75 o
  -7   9 -20        7.15       86.58     88.56 o
  -6   9 -20       12.44       50.94     50.33 o
  -5   9 -20        0.07      -13.82     85.10 o
  -4   9 -20        8.97       12.66     74.65 o
  -3   9 -20        2.21       32.86     91.12 o
  -2   9 -20        2.88      -72.80     72.80 o
  -1   9 -20       84.27       70.89     30.76 o
   0   9 -20       16.74       31.24     32.32 o
   1   9 -20       92.07       94.07     32.13 o
   2   9 -20       52.72       63.36     77.11 o
   3   9 -20       53.34       48.71     22.87 o
   4   9 -20        9.06        2.90     30.38 o
   5   9 -20       69.00      -78.99     78.99 o
   6   9 -20       23.43       85.70     84.78 o
   7   9 -20       31.52      -25.11     87.67 o
  -5  10 -20       15.89       89.90     86.35 o
  -4  10 -20       43.28       43.58     96.41 o
  -3  10 -20       13.49       18.44     79.42 o
  -2  10 -20       18.77      106.36     77.95 o
  -1  10 -20       85.55       54.09     32.11 o
   0  10 -20       19.09       36.10     83.16 o
   1  10 -20       17.52      -35.17     80.24 o
   2  10 -20        3.18      -66.11    147.29 o
   3  10 -20       31.06       62.89     82.66 o
   4  10 -20        3.75      -84.48     86.11 o
   5  10 -20       24.65       50.76     86.53 o
  -3  11 -20        1.40        4.18     82.27 o
  -2  11 -20       52.07       77.10     34.90 o
  -1  11 -20       15.47        3.31     84.58 o
   0  11 -20        9.78      -50.93     75.78 o
   1  11 -20       29.94      -48.42     88.50 o
   2  11 -20       15.15       18.55     86.70 o
   3  11 -20       15.85       55.72     86.53 o
   0   1 -19      630.60      717.35     23.05 o
   1   1 -19       14.96     -779.64    932.63 o
  -1   2 -19     1647.00     1745.65     62.66 o
   0   2 -19      357.50      336.50     14.16 o
   1   2 -19     2473.11     2519.54    163.74 o
   2   2 -19     1009.86      833.86   2550.71 o
  -2   3 -19     1300.28     1178.01     53.53 o
  -1   3 -19       35.11      -51.62     61.98 o
   0   3 -19     1350.73     1447.57     42.46 o
   1   3 -19      162.53      110.72     30.95 o
   2   3 -19      670.52      686.51     24.72 o
   3   3 -19      256.24      305.01    103.69 o
  -3   4 -19      310.83      256.11     34.91 o
  -2   4 -19     1289.34     1286.38     52.85 o
  -1   4 -19     1878.53     1965.04     78.54 o
   0   4 -19      409.64      380.40     18.25 o
   1   4 -19      456.69      426.83     19.68 o
   2   4 -19      374.49      420.18     21.51 o
   3   4 -19      697.08      707.77     49.15 o
   4   4 -19      752.50      761.23     37.31 o
  -4   5 -19      334.09      338.87     19.49 o
  -3   5 -19     1004.05     1036.37     80.41 o
  -2   5 -19      141.20       20.37     63.57 o
  -1   5 -19      313.32      306.31     18.30 o
   0   5 -19     1999.87     2074.61    107.55 o
   1   5 -19      281.45      263.41     18.56 o
   2   5 -19      104.61      126.27     38.46 o
   3   5 -19      752.06      748.10     48.32 o
   4   5 -19       23.04       28.15     32.03 o
   5   5 -19      242.38      243.14     19.32 o
  -5   6 -19       24.60       46.40     27.22 o
  -4   6 -19      423.46      370.56     21.01 o
  -3   6 -19      308.13      269.49     19.34 o
  -2   6 -19      278.18      280.10     18.67 o
  -1   6 -19      124.99      136.25     17.91 o
   0   6 -19       53.65       11.02     52.36 o
   1   6 -19       24.58       70.21     61.98 o
   2   6 -19       53.36       -6.81     66.62 o
   3   6 -19      184.36      159.05     18.88 o
   4   6 -19      254.82      272.87     19.37 o
   5   6 -19      181.23      192.79     21.15 o
   6   6 -19      285.56      302.62     21.70 o
  -6   7 -19       34.39       14.49     68.92 o
  -5   7 -19        4.93      -31.80     69.89 o
  -4   7 -19      142.40      169.59     20.86 o
  -3   7 -19       88.80       88.75     25.03 o
  -2   7 -19        8.97       35.06     32.67 o
  -1   7 -19      406.53      418.42     34.39 o
   0   7 -19      145.20       92.06     51.48 o
   1   7 -19      126.65      155.36     39.04 o
   2   7 -19      292.17      322.09     20.42 o
   3   7 -19       12.36      -30.41     66.84 o
   4   7 -19      129.96      148.15     74.25 o
   5   7 -19        6.57       14.16     27.85 o
   6   7 -19       29.83       15.48     63.61 o
   7   7 -19       99.62      132.71     30.23 o
  -7   8 -19        3.29        1.51     78.02 o
  -6   8 -19       26.97       44.39     79.29 o
  -5   8 -19       11.75      -26.73     97.51 o
  -4   8 -19       95.34      108.07     27.96 o
  -3   8 -19       23.41       68.65     66.83 o
  -2   8 -19      153.58      179.12     20.92 o
  -1   8 -19      164.54      127.78     21.29 o
   0   8 -19      207.38      222.29     62.88 o
   1   8 -19       14.24       30.64     31.78 o
   2   8 -19      215.66      249.97     22.31 o
   3   8 -19       16.32      -69.36     70.75 o
   4   8 -19       48.28       80.60     69.45 o
   5   8 -19      141.23      -42.11     74.87 o
   6   8 -19       37.53       74.72     30.14 o
   7   8 -19       22.98      -30.44     78.67 o
   8   8 -19       28.81      -19.83     87.04 o
  -7   9 -19       45.90       55.16     61.18 o
  -6   9 -19       20.53       87.61     78.11 o
  -5   9 -19       43.50       11.94     42.93 o
  -4   9 -19        1.20      -53.67     73.94 o
  -3   9 -19        6.98       -9.39     69.58 o
  -2   9 -19       27.45      -72.89     72.89 o
  -1   9 -19       99.78       92.18     30.46 o
   0   9 -19      100.47       92.94     23.81 o
   1   9 -19       65.24      -61.22     77.88 o
   2   9 -19      130.99       72.15     39.49 o
   3   9 -19        0.34        9.33     60.80 o
   4   9 -19       15.39        7.95     76.41 o
   5   9 -19       24.63       42.27     37.14 o
   6   9 -19       48.02      -18.45     81.80 o
   7   9 -19       22.17       63.97     84.31 o
  -6  10 -19       16.41      105.57     87.54 o
  -5  10 -19       38.25      -86.00     86.00 o
  -4  10 -19       29.44      -27.18     79.96 o
  -3  10 -19        7.14      -76.57     77.32 o
  -2  10 -19       31.65       53.41     30.63 o
  -1  10 -19       20.72      -80.05     80.05 o
   0  10 -19       35.47       21.86     68.06 o
   1  10 -19       42.29       38.90     89.12 o
   2  10 -19        5.90       -7.09     80.84 o
   3  10 -19        6.01       21.44     84.41 o
   4  10 -19       19.20       25.17     80.37 o
   5  10 -19       13.23      -25.35     46.67 o
   6  10 -19       16.46      -26.90     87.62 o
  -4  11 -19       34.11       25.40     35.52 o
  -3  11 -19       18.85      -54.80    167.69 o
  -2  11 -19       15.66       -9.52    146.68 o
  -1  11 -19       47.42       28.60     85.91 o
   0  11 -19       15.19     -115.27    115.27 o
   1  11 -19       68.78      129.30     88.66 o
   2  11 -19       28.30      -20.41    144.90 o
   3  11 -19       10.61      -87.56    138.26 o
   4  11 -19       19.54      -91.54     91.54 o
   0   1 -18      221.10      191.97     25.28 o
   1   1 -18     1695.85     1756.85     61.79 o
  -1   2 -18      183.81       66.42    345.53 o
   0   2 -18      519.69      530.70     24.72 o
   1   2 -18      940.26      745.99    183.06 o
   2   2 -18     4300.06     4599.10    208.30 o
  -2   3 -18      456.51      409.98     40.57 o
  -1   3 -18     4478.59     4647.12     98.09 o
   0   3 -18      944.26      999.38     56.92 o
   1   3 -18     1059.44     1195.41     79.96 o
   2   3 -18       22.72      -83.98     83.98 o
   3   3 -18      156.07      176.82     39.37 o
  -3   4 -18       27.88       30.46     61.37 o
  -2   4 -18      168.68      129.26     70.75 o
  -1   4 -18      766.56      716.91     27.63 o
   0   4 -18      180.59      179.83     34.38 o
   1   4 -18      698.50      656.07     30.59 o
   2   4 -18      242.11      237.06     78.71 o
   3   4 -18     1153.69     1213.82     66.46 o
   4   4 -18        3.75      -65.24     88.88 o
  -4   5 -18     1229.01     1278.81     53.82 o
  -3   5 -18      162.59      171.61     31.48 o
  -2   5 -18     1692.35     1857.33     76.25 o
  -1   5 -18     1555.88     1529.37     51.32 o
   0   5 -18      266.60      258.84     14.89 o
   1   5 -18      500.87      518.78     23.91 o
   2   5 -18      180.27      219.73     18.00 o
   3   5 -18      675.12      735.45     25.92 o
   4   5 -18       12.95       34.68     25.29 o
   5   5 -18       11.43      -11.96     63.89 o
  -5   6 -18      165.93      163.55     19.32 o
  -4   6 -18       17.11       46.70     24.88 o
  -3   6 -18      158.79      158.34     26.47 o
  -2   6 -18      388.71      376.04     18.96 o
  -1   6 -18      297.65      290.98     31.37 o
   0   6 -18      875.49      804.29     34.17 o
   1   6 -18      355.83      338.83     19.11 o
   2   6 -18       97.90       35.81     64.00 o
   3   6 -18      483.95      439.35     20.01 o
   4   6 -18      462.44      413.93     19.83 o
   5   6 -18      372.70      400.12     20.03 o
   6   6 -18       94.08      -22.85     82.01 o
  -6   7 -18       65.97       61.41     28.82 o
  -5   7 -18       57.84       35.21     68.36 o
  -4   7 -18      386.37      354.56     19.93 o
  -3   7 -18       33.27       42.10     64.51 o
  -2   7 -18      214.18      211.52     56.24 o
  -1   7 -18      317.27      369.55     19.36 o
   0   7 -18      164.96      187.55     37.11 o
   1   7 -18      136.82       98.13     27.58 o
   2   7 -18      101.75      -51.74     67.36 o
   3   7 -18       87.30       29.51     27.38 o
   4   7 -18      137.55       -9.57     95.86 o
   5   7 -18      120.49       34.40     69.85 o
   6   7 -18       34.59       35.39     28.92 o
   7   7 -18       50.26      -30.60     72.12 o
  -7   8 -18        2.58       16.05     75.69 o
  -6   8 -18        5.33       28.64     29.84 o
  -5   8 -18       68.57       29.72     70.73 o
  -4   8 -18       50.57       19.46     93.39 o
  -3   8 -18       17.07       40.78     36.20 o
  -2   8 -18       28.08      109.70     67.39 o
  -1   8 -18      217.81      225.08     20.29 o
   0   8 -18      170.49      202.86     17.10 o
   1   8 -18       78.63       78.63     29.03 o
   2   8 -18      168.25      196.42     26.78 o
   3   8 -18      167.91      193.28     22.15 o
   4   8 -18       48.50       56.24     28.19 o
   5   8 -18       11.89        2.92     95.50 o
   6   8 -18      110.26       54.23     37.36 o
   7   8 -18       91.78      181.69     61.91 o
   8   8 -18       11.76        2.66     41.50 o
  -8   9 -18       24.09      125.69     37.07 o
  -7   9 -18       26.04      -14.09     80.42 o
  -6   9 -18       61.95      124.05     75.13 o
  -5   9 -18       30.75       42.21     73.15 o
  -4   9 -18      129.10       53.32     73.68 o
  -3   9 -18       11.42      -30.34     70.75 o
  -2   9 -18       36.81       66.40     72.52 o
  -1   9 -18       71.41       61.12     73.61 o
   0   9 -18      292.56      348.49     21.40 o
   1   9 -18        0.28      -63.37     76.79 o
   2   9 -18      103.05      120.16     23.09 o
   3   9 -18       27.29      -29.27    128.87 o
   4   9 -18       57.12       60.81     22.66 o
   5   9 -18       22.40      -77.46     77.46 o
   6   9 -18       40.60      -50.73     80.49 o
   7   9 -18        5.83        8.43     25.00 o
   8   9 -18        9.05      -88.03    126.76 o
  -6  10 -18        6.63      -78.33     84.33 o
  -5  10 -18       17.80      -72.24     80.95 o
  -4  10 -18       10.21        8.70     91.36 o
  -3  10 -18       35.45       68.26     77.04 o
  -2  10 -18       50.63      133.30     30.99 o
  -1  10 -18       16.26       50.73     78.95 o
   0  10 -18      172.45      170.16     46.90 o
   1  10 -18       11.18       40.62     78.83 o
   2  10 -18       49.33      -33.22     79.55 o
   3  10 -18        2.88       -6.79     80.67 o
   4  10 -18        6.43      -79.34     79.34 o
   5  10 -18       13.42      -82.73     82.73 o
   6  10 -18       31.19        5.16     83.50 o
  -4  11 -18       18.24       32.52     89.17 o
  -3  11 -18       10.49       68.16     85.03 o
  -2  11 -18       15.58       15.89     33.97 o
  -1  11 -18        0.27       25.53    123.27 o
   0  11 -18       11.08       -4.08     35.98 o
   1  11 -18        0.75       -8.97     88.25 o
   2  11 -18        5.07       79.08     33.51 o
   3  11 -18       12.29       63.03     88.31 o
   4  11 -18       22.17      119.49     88.04 o
  -1  12 -18       26.23     -110.16    132.25 o
   0  12 -18       25.47       60.35     77.63 o
   1  12 -18       14.19      151.52    121.55 o
   0   1 -17     2248.74     2339.80     68.69 o
   1   1 -17       92.31     -276.49   1226.27 o
  -1   2 -17     4107.62     4258.50     88.86 o
   0   2 -17      474.31      449.63     24.21 o
   1   2 -17      363.38      274.49     45.08 o
   2   2 -17        8.97    -1110.40   1640.16 o
  -2   3 -17      533.94      519.62     19.37 o
  -1   3 -17     1992.42     2086.09     71.45 o
   0   3 -17     3554.29     3564.89     67.58 o
   1   3 -17     1841.66     1751.30     81.78 o
   2   3 -17     3101.28     3118.89    158.01 o
   3   3 -17      131.47      152.86     37.03 o
  -3   4 -17       90.38      -12.37     67.86 o
  -2   4 -17      373.84      413.94     23.24 o
  -1   4 -17     2152.59     1985.07     73.79 o
   0   4 -17      166.95      141.58     22.58 o
   1   4 -17      853.85      863.50     40.19 o
   2   4 -17      658.90      655.33     30.54 o
   3   4 -17      611.43      614.68     32.60 o
   4   4 -17      346.20      347.53     18.48 o
  -4   5 -17       40.15       64.25     61.54 o
  -3   5 -17      672.12      636.71     28.90 o
  -2   5 -17      193.15      209.92     23.58 o
  -1   5 -17      648.00      597.23     39.42 o
   0   5 -17      351.05      320.29     17.23 o
   1   5 -17      130.62      175.66     47.73 o
   2   5 -17      408.85      374.91     18.14 o
   3   5 -17      102.01       -7.38     61.47 o
   4   5 -17     1065.81     1059.33     95.84 o
   5   5 -17      411.31      395.72     22.51 o
  -5   6 -17        4.86       27.56     25.77 o
  -4   6 -17      230.58      228.66     26.66 o
  -3   6 -17       68.96      -11.05     62.20 o
  -2   6 -17      733.91      788.47     49.62 o
  -1   6 -17      106.41       33.05     60.92 o
   0   6 -17     1173.84     1284.51     50.41 o
   1   6 -17      729.63      759.91     30.69 o
   2   6 -17      622.26      661.31     35.07 o
   3   6 -17      133.56      123.34     18.05 o
   4   6 -17      114.91      125.79    115.55 o
   5   6 -17      113.15      123.91     19.57 o
   6   6 -17       70.33       89.92     27.76 o
  -6   7 -17       53.21      -35.30     72.12 o
  -5   7 -17      722.17      740.28     32.56 o
  -4   7 -17       25.77       48.52     28.16 o
  -3   7 -17      120.30      114.10     25.12 o
  -2   7 -17      197.38        9.65     66.32 o
  -1   7 -17       12.00       72.42     59.80 o
   0   7 -17      118.08      120.64     18.78 o
   1   7 -17       80.51       96.56     25.65 o
   2   7 -17       32.38       13.25     64.81 o
   3   7 -17      600.36      614.18     21.55 o
   4   7 -17      228.68      270.82     19.72 o
   5   7 -17      139.07      152.21     42.75 o
   6   7 -17       83.54       35.58     74.90 o
   7   7 -17       70.87       63.09     30.64 o
  -7   8 -17       35.86       27.57     67.10 o
  -6   8 -17       30.74       22.78     73.64 o
  -5   8 -17       12.85      -20.84     69.99 o
  -4   8 -17       52.77       61.03     27.88 o
  -3   8 -17       76.99       55.75     27.45 o
  -2   8 -17      455.18      407.91     20.40 o
  -1   8 -17        6.41       54.41     66.63 o
   0   8 -17       57.37       61.42     57.58 o
   1   8 -17      254.71      222.85     57.67 o
   2   8 -17       30.39       20.59     73.98 o
   3   8 -17      122.67      155.35     21.41 o
   4   8 -17       28.60      -13.98     70.65 o
   5   8 -17       87.68      163.98     64.60 o
   6   8 -17       35.91       49.73     73.57 o
   7   8 -17       68.27       70.95     75.10 o
   8   8 -17       29.05      -34.68     80.69 o
  -8   9 -17       15.05      -99.13    103.97 o
  -7   9 -17        7.96      -49.72     81.31 o
  -6   9 -17       12.65       27.35     45.88 o
  -5   9 -17       44.74      -59.51     85.09 o
  -4   9 -17       19.01      -23.01    122.06 o
  -3   9 -17      116.83      127.68     21.94 o
  -2   9 -17       97.24      139.66     48.34 o
  -1   9 -17      114.64      109.21     74.14 o
   0   9 -17      172.67      212.13     24.00 o
   1   9 -17      151.60      173.47     22.99 o
   2   9 -17       36.28      -16.65    122.00 o
   3   9 -17       68.47       41.07     45.35 o
   4   9 -17        6.37        3.89     30.63 o
   5   9 -17       25.34       36.12     48.41 o
   6   9 -17       23.22      -21.18    106.13 o
   7   9 -17       47.06      -15.03     57.04 o
   8   9 -17        4.49       42.13     88.31 o
  -7  10 -17        4.15      -90.44     90.44 o
  -6  10 -17       70.35       30.58     96.15 o
  -5  10 -17        9.19       -3.50     88.69 o
  -4  10 -17        5.01       26.81     75.12 o
  -3  10 -17       23.26      -77.54     77.54 o
  -2  10 -17        9.29       58.49     76.30 o
  -1  10 -17       11.18        5.69     79.90 o
   0  10 -17      115.72       14.46     68.66 o
   1  10 -17       63.24       68.37     32.29 o
   2  10 -17        8.90       50.82     48.83 o
   3  10 -17       61.21       85.97     31.70 o
   4  10 -17       19.76       72.12     78.90 o
   5  10 -17       17.77        3.74     80.31 o
   6  10 -17       21.36      -87.20     87.20 o
   7  10 -17       10.35      -81.59     92.42 o
  -5  11 -17        7.53       -1.70     87.35 o
  -4  11 -17       10.23      -86.13    104.82 o
  -3  11 -17       47.44       19.04     83.32 o
  -2  11 -17        0.67       55.10     80.40 o
  -1  11 -17       18.30      -58.39     97.86 o
   0  11 -17       40.45       24.16     71.47 o
   1  11 -17        3.13      -85.39     85.39 o
   2  11 -17       34.82       90.66     83.70 o
   3  11 -17       12.59       27.51     60.87 o
   4  11 -17       17.29       47.18     87.57 o
   5  11 -17        0.27      -56.56     72.58 o
  -2  12 -17        3.32      -63.50    125.34 o
  -1  12 -17       12.39      -39.06     93.07 o
   0  12 -17        4.06      -19.38     76.91 o
   1  12 -17       25.06       40.92     93.59 o
   2  12 -17        1.47       57.65     91.53 o
   0   0 -16    16008.29    17673.66    220.86 o
   0   1 -16     1683.84     1766.76     62.10 o
   1   1 -16     1928.72     1083.18    749.91 o
  -1   2 -16       84.65       35.99     51.83 o
   0   2 -16     6040.19     6516.60     80.10 o
   1   2 -16       52.85     -237.94    237.94 o
   2   2 -16     3101.47     3274.90    311.32 o
  -2   3 -16       53.13      -24.42     54.45 o
  -1   3 -16      350.94      332.52     15.92 o
   0   3 -16     2712.64     2722.34     59.66 o
   1   3 -16     2449.60     2592.92     71.70 o
   2   3 -16       99.14       49.45     64.98 o
   3   3 -16       75.85      -20.01     53.91 o
  -3   4 -16      333.48      344.09     27.10 o
  -2   4 -16      371.60      375.89     31.19 o
  -1   4 -16      742.18      734.57     33.94 o
   0   4 -16     2813.82     2861.12    119.18 o
   1   4 -16     1817.58     1595.01    150.36 o
   2   4 -16     1433.42     1424.50     47.95 o
   3   4 -16      741.43      780.73     35.38 o
   4   4 -16      801.96      902.62     35.95 o
  -4   5 -16      166.68      146.93     17.47 o
  -3   5 -16      843.89      775.56     34.84 o
  -2   5 -16      162.88      133.49     16.59 o
  -1   5 -16       89.71       35.01     55.27 o
   0   5 -16      195.29      213.29     13.39 o
   1   5 -16     1030.82     1141.40     46.57 o
   2   5 -16      731.05      728.78     28.89 o
   3   5 -16      270.89      280.52     17.71 o
   4   5 -16      553.46      486.93     24.64 o
   5   5 -16      289.96      261.65     18.59 o
  -5   6 -16      381.16      405.51     19.34 o
  -4   6 -16      161.45      173.28     18.09 o
  -3   6 -16     1139.51     1063.81     44.51 o
  -2   6 -16      374.31      392.44     32.06 o
  -1   6 -16     1206.69     1115.90     49.76 o
   0   6 -16       78.77       73.06     30.05 o
   1   6 -16      469.45      497.75     23.24 o
   2   6 -16      504.09      494.84     20.79 o
   3   6 -16        5.95       32.11     58.31 o
   4   6 -16       98.82       30.37     76.59 o
   5   6 -16      332.44      321.84     26.36 o
   6   6 -16      154.16      129.51     82.43 o
  -6   7 -16      153.09       93.21     71.03 o
  -5   7 -16       12.07       26.42     26.03 o
  -4   7 -16       94.51       88.78     64.94 o
  -3   7 -16        7.05      -13.78     91.16 o
  -2   7 -16      390.49      422.33     18.49 o
  -1   7 -16       29.35       56.02     57.85 o
   0   7 -16      102.93       59.84     52.65 o
   1   7 -16      453.51      473.79     27.23 o
   2   7 -16      909.77      949.36     41.83 o
   3   7 -16       94.05       67.28     24.67 o
   4   7 -16      432.68      415.02     19.87 o
   5   7 -16      147.65      131.60     19.29 o
   6   7 -16       33.48       11.75     67.50 o
   7   7 -16        4.75      -50.33     71.44 o
  -7   8 -16       72.37        6.28     74.56 o
  -6   8 -16       82.65       50.15     72.31 o
  -5   8 -16      344.55      309.24     22.11 o
  -4   8 -16       23.54       51.42     27.49 o
  -3   8 -16      694.24      746.72     24.62 o
  -2   8 -16      129.82       37.86     66.80 o
  -1   8 -16      195.61       -2.32     70.09 o
   0   8 -16       25.03      -46.60     70.61 o
   1   8 -16       16.91       50.45     53.29 o
   2   8 -16      148.86       70.30     68.78 o
   3   8 -16      202.82       28.95     70.24 o
   4   8 -16      116.85      134.74     28.87 o
   5   8 -16        0.07      -38.18     69.71 o
   6   8 -16      115.86       83.58     74.99 o
   7   8 -16       22.96      -74.59     74.59 o
   8   8 -16       66.45      137.67     31.49 o
  -8   9 -16        4.41      -83.23     83.23 o
  -7   9 -16        3.38       57.78     31.35 o
  -6   9 -16       26.07       27.52     73.76 o
  -5   9 -16        0.70       15.32     37.58 o
  -4   9 -16       20.00       66.75     70.14 o
  -3   9 -16      115.22       79.38     52.89 o
  -2   9 -16       30.38        4.09     70.35 o
  -1   9 -16      115.75      156.00     21.88 o
   0   9 -16       17.64       12.83     29.87 o
   1   9 -16      243.52      266.68     22.78 o
   2   9 -16       80.98      122.50     21.80 o
   3   9 -16      103.24       44.64     77.69 o
   4   9 -16       19.04      -40.14     70.77 o
   5   9 -16       16.47      -44.99     74.26 o
   6   9 -16       30.72      -75.60     75.60 o
   7   9 -16       27.46       92.98     77.81 o
   8   9 -16        4.51       63.82     34.18 o
  -7  10 -16       21.24       64.86     83.62 o
  -6  10 -16        7.26       14.93     78.05 o
  -5  10 -16       14.20       14.91     76.61 o
  -4  10 -16       26.01       65.28     76.40 o
  -3  10 -16       70.47       31.48     77.80 o
  -2  10 -16       12.63       24.45     31.08 o
  -1  10 -16       61.76       86.48     23.30 o
   0  10 -16        6.97      -15.38     72.06 o
   1  10 -16       57.32       97.62     31.48 o
   2  10 -16       34.89       27.39     30.84 o
   3  10 -16        6.69       52.74     76.64 o
   4  10 -16       50.46       86.45     78.16 o
   5  10 -16       30.20       84.67     76.48 o
   6  10 -16        2.05       27.81     79.97 o
   7  10 -16        2.61      -31.58     83.41 o
  -5  11 -16       13.58        4.63     43.01 o
  -4  11 -16        2.74        1.47     34.21 o
  -3  11 -16       44.34       63.46     64.41 o
  -2  11 -16       46.30       -8.57     84.02 o
  -1  11 -16        5.36       34.02     42.87 o
   0  11 -16        4.70       -5.13     69.01 o
   1  11 -16       47.12       63.96     84.24 o
   2  11 -16        8.28       -5.55     85.36 o
   3  11 -16      148.63      160.91     54.88 o
   4  11 -16       11.57       47.30     84.01 o
   5  11 -16       67.56      120.16     25.65 o
  -3  12 -16        7.89      -39.40     89.18 o
  -2  12 -16        2.70      106.26     88.32 o
  -1  12 -16       16.69       21.86     92.67 o
   0  12 -16        2.21       82.84     75.03 o
   1  12 -16        7.24      -71.20    229.91 o
   2  12 -16        4.69        3.52     91.07 o
   3  12 -16       34.47       92.50     87.76 o
   0   1 -15     6906.93     7717.29     91.14 o
   1   1 -15     1771.45     1362.84   4088.16 o
  -1   2 -15      756.43      779.63     33.29 o
   0   2 -15     2687.64     2733.56     85.59 o
   1   2 -15    11532.38    12360.84    485.78 o
   2   2 -15      871.22      726.76   1208.67 o
  -2   3 -15      957.47      766.35    168.26 o
  -1   3 -15     1702.22     1738.37     65.44 o
   0   3 -15      304.57      318.15     13.27 o
   1   3 -15       40.54      -48.86     68.65 o
   2   3 -15      867.97      886.03     33.74 o
   3   3 -15        6.36      -52.83    131.12 o
  -3   4 -15      911.93      984.64     39.69 o
  -2   4 -15      385.64      414.84     16.34 o
  -1   4 -15      570.07      587.05     25.18 o
   0   4 -15     3119.07     3078.31     62.04 o
   1   4 -15      574.58      469.45     42.25 o
   2   4 -15     1759.55     1735.29     68.55 o
   3   4 -15     1970.18     1955.40     73.95 o
   4   4 -15      375.11      396.23     18.61 o
  -4   5 -15      141.11      130.64     17.20 o
  -3   5 -15      386.37      401.26     18.30 o
  -2   5 -15      742.03      811.97    100.21 o
  -1   5 -15      155.64      141.19     17.68 o
   0   5 -15      544.49      520.00     15.88 o
   1   5 -15     2366.03     2309.12     73.99 o
   2   5 -15      255.80      298.75     17.09 o
   3   5 -15     1835.95     1921.76     94.78 o
   4   5 -15       63.40       65.39     59.77 o
   5   5 -15      189.18      137.00     43.28 o
  -5   6 -15      559.85      511.67     36.18 o
  -4   6 -15     1600.25     1670.30     55.07 o
  -3   6 -15      641.76      641.05     35.92 o
  -2   6 -15      531.59      505.22     22.94 o
  -1   6 -15      411.91      373.59     20.46 o
   0   6 -15      442.06      493.39     25.83 o
   1   6 -15      170.74      125.42     40.11 o
   2   6 -15       88.12      -29.81     61.39 o
   3   6 -15      408.77      449.26     19.18 o
   4   6 -15      207.76      231.17     23.97 o
   5   6 -15       55.87       29.97     65.64 o
   6   6 -15      411.24      470.96     20.99 o
  -6   7 -15      253.71      208.67     74.26 o
  -5   7 -15       47.09       55.21     26.11 o
  -4   7 -15       26.81      -59.41     65.02 o
  -3   7 -15     1228.42     1189.32     46.53 o
  -2   7 -15       30.70       42.07     34.70 o
  -1   7 -15      708.73      747.82     29.02 o
   0   7 -15      212.06      206.67     21.43 o
   1   7 -15      583.22      639.17     27.61 o
   2   7 -15     1243.74     1239.03     52.85 o
   3   7 -15      409.27      389.47     40.42 o
   4   7 -15       58.22       87.11     64.18 o
   5   7 -15       51.84       24.82     70.34 o
   6   7 -15       39.98      -18.07     69.52 o
   7   7 -15       15.77       25.29     29.08 o
  -7   8 -15       63.06       63.92     57.74 o
  -6   8 -15       84.08      103.57     31.52 o
  -5   8 -15       18.60        4.31     69.89 o
  -4   8 -15      741.77      773.23     30.79 o
  -3   8 -15        6.44      -66.61     66.61 o
  -2   8 -15       94.22       67.65     67.83 o
  -1   8 -15      581.97      637.64     27.36 o
   0   8 -15        0.98       66.71     25.31 o
   1   8 -15      282.48      281.03     99.69 o
   2   8 -15      311.36      313.24     27.59 o
   3   8 -15       63.41       75.28     68.56 o
   4   8 -15      139.60      199.00     21.00 o
   5   8 -15       52.12       48.64     80.65 o
   6   8 -15       20.01      109.12     29.46 o
   7   8 -15       44.26       25.89     75.23 o
   8   8 -15       22.86      -80.53    157.70 o
  -8   9 -15        2.26      -44.87     84.11 o
  -7   9 -15       93.34      102.54     32.32 o
  -6   9 -15       39.59      -77.65     77.65 o
  -5   9 -15       96.52      137.32     31.58 o
  -4   9 -15        9.37       30.70     72.08 o
  -3   9 -15      238.80      211.64     58.11 o
  -2   9 -15       93.54       65.06     71.95 o
  -1   9 -15       44.14       87.73     71.45 o
   0   9 -15       77.47       81.63     46.41 o
   1   9 -15       43.93      -27.13    105.49 o
   2   9 -15      161.03      119.93     40.51 o
   3   9 -15       35.26       77.08     71.48 o
   4   9 -15      101.28       58.01     47.90 o
   5   9 -15       65.35       54.17     30.65 o
   6   9 -15       54.59      -78.63     78.63 o
   7   9 -15       17.01      -68.46     77.63 o
   8   9 -15       38.48       31.45     63.32 o
  -7  10 -15       32.72        1.40    110.25 o
  -6  10 -15        7.57      -80.54     80.54 o
  -5  10 -15       44.25       24.51    172.12 o
  -4  10 -15       67.18       58.63     78.22 o
  -3  10 -15       33.87      -80.67     80.67 o
  -2  10 -15       52.91        5.49     77.36 o
  -1  10 -15        7.66      -49.47     79.76 o
   0  10 -15       36.32       71.88     31.02 o
   1  10 -15      137.63      102.95     31.86 o
   2  10 -15       41.78       -7.35     83.41 o
   3  10 -15       83.58      -77.50     77.50 o
   4  10 -15       15.74       29.80     77.74 o
   5  10 -15        3.54       61.25     77.54 o
   6  10 -15        0.01       -1.55    124.01 o
   7  10 -15       20.52      -85.81     86.62 o
  -6  11 -15        3.32       88.92     86.74 o
  -5  11 -15       13.04       34.13    114.98 o
  -4  11 -15       22.69       16.79     81.16 o
  -3  11 -15        2.13       -0.62     32.97 o
  -2  11 -15       32.18      -96.76    168.99 o
  -1  11 -15       10.88       69.13     83.97 o
   0  11 -15        4.10      -13.41     70.77 o
   1  11 -15       11.50      -18.77    112.13 o
   2  11 -15       51.83      -53.01     82.83 o
   3  11 -15        8.12       39.07     33.74 o
   4  11 -15       91.54      148.09     29.52 o
   5  11 -15        0.72      -19.57     83.67 o
   6  11 -15       39.74      -43.74     87.95 o
  -3  12 -15       28.12      -15.13     26.70 o
  -2  12 -15       18.10       42.95     89.58 o
  -1  12 -15       13.84      130.85     87.28 o
   0  12 -15        9.96       -6.46     98.66 o
   1  12 -15       14.22      -50.48    150.51 o
   2  12 -15       28.82       81.25     85.63 o
   3  12 -15       29.40       -5.63     89.91 o
   0   1 -14      525.59      653.09     27.98 o
   1   1 -14     6986.97     6787.19   1192.08 o
  -1   2 -14     5831.55     5962.61     90.51 o
   0   2 -14     1422.62     1496.52     46.66 o
   1   2 -14     2497.14     2499.00     67.39 o
   2   2 -14     3668.25     3574.58   2440.42 o
  -2   3 -14     3602.13     3793.77    193.72 o
  -1   3 -14     1092.81     1091.94     38.48 o
   0   3 -14     1950.56     1990.63     49.45 o
   1   3 -14      586.47      522.48     37.56 o
   2   3 -14     1298.25     1306.71     42.26 o
   3   3 -14     2037.09     2232.91    104.65 o
  -3   4 -14       45.86       10.66     19.14 o
  -2   4 -14     1221.55     1301.59     42.95 o
  -1   4 -14     2536.49     2610.99     68.64 o
   0   4 -14      381.60      429.96     14.90 o
   1   4 -14      720.60      704.79     27.76 o
   2   4 -14      279.14      281.63     14.54 o
   3   4 -14       15.74        0.02     52.19 o
   4   4 -14      409.71      461.23     18.83 o
  -4   5 -14      794.91      770.95     30.56 o
  -3   5 -14        3.37      -54.79     54.79 o
  -2   5 -14      705.45      698.93     40.60 o
  -1   5 -14      223.87      212.12     14.52 o
   0   5 -14     2655.44     2717.64     61.83 o
   1   5 -14       30.20      -50.74     50.74 o
   2   5 -14     2879.58     2939.26     77.77 o
   3   5 -14     2026.82     2119.89     73.26 o
   4   5 -14      418.97      423.95     40.34 o
   5   5 -14      255.25      273.06     17.94 o
  -5   6 -14      519.29      505.75     43.60 o
  -4   6 -14      187.09      202.71     83.90 o
  -3   6 -14       68.37       90.60     75.41 o
  -2   6 -14      510.89      523.04     21.99 o
  -1   6 -14     1332.60     1298.14     47.54 o
   0   6 -14     1880.96     1977.59     61.86 o
   1   6 -14      152.33      133.31     16.91 o
   2   6 -14      962.14      960.10     43.34 o
   3   6 -14     1353.08     1376.78     50.06 o
   4   6 -14      769.79      765.55     30.63 o
   5   6 -14      836.04      800.61     45.36 o
   6   6 -14      105.65       84.32     25.89 o
  -6   7 -14      150.18      173.44     21.10 o
  -5   7 -14      407.95      356.91     42.03 o
  -4   7 -14     1202.95     1179.18     47.96 o
  -3   7 -14       91.98      109.20     27.25 o
  -2   7 -14      973.25      960.99     40.04 o
  -1   7 -14      231.19      225.17     18.06 o
   0   7 -14      666.20      673.62     25.62 o
   1   7 -14      136.22       92.02     63.58 o
   2   7 -14      339.52      344.67     18.83 o
   3   7 -14      267.76      339.22     50.95 o
   4   7 -14      274.88      295.10     20.37 o
   5   7 -14       18.54      102.20     25.26 o
   6   7 -14       13.35       -0.57     69.62 o
   7   7 -14      149.79       97.31     74.18 o
  -7   8 -14       31.02        7.91     30.77 o
  -6   8 -14       47.91       56.73     46.85 o
  -5   8 -14       75.20       76.04     29.04 o
  -4   8 -14       10.41        1.65     81.07 o
  -3   8 -14       15.58       -6.58     82.31 o
  -2   8 -14       18.98      -62.02     65.44 o
  -1   8 -14      185.47      243.71     19.39 o
   0   8 -14     1300.15     1283.33     46.74 o
   1   8 -14       74.23       79.60     67.00 o
   2   8 -14     1369.86     1424.40     56.12 o
   3   8 -14      487.76      483.49     35.03 o
   4   8 -14      138.27      156.96     19.50 o
   5   8 -14       48.75       88.22     69.79 o
   6   8 -14       10.73       42.48     36.27 o
   7   8 -14        7.84       45.32     73.91 o
   8   8 -14       48.90       14.37     31.95 o
  -8   9 -14        8.18      -96.24     96.24 o
  -7   9 -14       56.08       -3.11     79.62 o
  -6   9 -14       82.05       22.52     77.86 o
  -5   9 -14      147.37      174.06     44.75 o
  -4   9 -14      536.82      585.44     26.47 o
  -3   9 -14       19.55      -72.54     72.54 o
  -2   9 -14      184.90      175.73     36.68 o
  -1   9 -14        2.57      -16.51     28.84 o
   0   9 -14       13.08       -3.20     28.56 o
   1   9 -14        8.03       15.72     35.70 o
   2   9 -14       19.57       39.71     29.36 o
   3   9 -14      103.71       72.49     74.74 o
   4   9 -14       34.56       70.66     28.85 o
   5   9 -14        5.97       -3.10     74.25 o
   6   9 -14       19.00       45.62     89.32 o
   7   9 -14       11.00       19.23     78.06 o
   8   9 -14        9.73       18.90     33.64 o
   9   9 -14        8.80      -89.42     89.42 o
  -7  10 -14        6.75        5.41     82.75 o
  -6  10 -14       12.43      -70.83    120.47 o
  -5  10 -14       30.42       19.98     79.92 o
  -4  10 -14       80.44       -4.24     79.33 o
  -3  10 -14        0.90        3.46     32.01 o
  -2  10 -14      137.95      167.49     23.32 o
  -1  10 -14        0.90      -19.67     78.70 o
   0  10 -14       64.53       11.03     64.93 o
   1  10 -14       47.22       35.57     50.91 o
   2  10 -14      127.94      133.10     78.86 o
   3  10 -14       23.46      -71.18     77.08 o
   4  10 -14       81.49      138.99     32.25 o
   5  10 -14       33.26       69.97     31.74 o
   6  10 -14       90.62       74.83     33.58 o
   7  10 -14       31.23       31.38     86.46 o
  -6  11 -14        8.88      -20.24     86.95 o
  -5  11 -14       18.36      -17.02     84.30 o
  -4  11 -14       15.57       95.11     32.34 o
  -3  11 -14       11.40       67.67     38.68 o
  -2  11 -14        3.51      -16.39     34.64 o
  -1  11 -14        4.14       11.94     33.85 o
   0  11 -14       35.45       25.24     33.39 o
   1  11 -14       44.20      -86.21     86.21 o
   2  11 -14        2.45      -25.00     80.45 o
   3  11 -14       22.17      -15.01    129.53 o
   4  11 -14        1.75        0.72     33.23 o
   5  11 -14       42.76       42.49     44.67 o
   6  11 -14        8.60       54.85     90.29 o
  -4  12 -14        8.32      -41.68    120.77 o
  -3  12 -14       13.53        8.65     86.61 o
  -2  12 -14       42.76       53.66     44.58 o
  -1  12 -14       11.46      -21.91     38.12 o
   0  12 -14       22.26       38.79     75.17 o
   1  12 -14       23.04       10.53     90.15 o
   2  12 -14       52.78        7.69     37.00 o
   3  12 -14       26.19      -38.63    140.43 o
   4  12 -14       56.55       66.92     68.45 o
   0   1 -13     9133.33     9608.38     89.38 o
   1   1 -13     3325.98     2278.41   1492.75 o
  -1   2 -13     6332.48     6379.65     86.12 o
   0   2 -13     4990.91     5286.96     63.70 o
   1   2 -13     2155.77     2324.82     59.21 o
   2   2 -13     7307.10     7275.48    315.45 o
  -2   3 -13      300.57      306.76     31.64 o
  -1   3 -13     1278.70     1332.44     46.04 o
   0   3 -13     1772.76     1725.55     46.64 o
   1   3 -13     6146.31     5879.67    116.25 o
   2   3 -13      641.60      598.97     22.50 o
   3   3 -13     1103.71     1008.77     40.33 o
  -3   4 -13      640.51      689.87     31.97 o
  -2   4 -13     1556.80     1502.09     62.26 o
  -1   4 -13      777.45      728.64     43.17 o
   0   4 -13      487.47      473.18     14.50 o
   1   4 -13      490.95      514.45     19.19 o
   2   4 -13     1546.27     1594.73    108.78 o
   3   4 -13     1074.32     1106.14     97.59 o
   4   4 -13      652.70      622.05     26.04 o
  -4   5 -13      821.55      827.24     30.88 o
  -3   5 -13      307.29      286.29     15.08 o
  -2   5 -13      249.37      242.82     21.33 o
  -1   5 -13     2753.77     2756.68     71.29 o
   0   5 -13      638.47      630.59     20.93 o
   1   5 -13     2687.32     2626.68     75.08 o
   2   5 -13      222.09      223.75     14.53 o
   3   5 -13      140.84      161.95     14.86 o
   4   5 -13      953.56      976.72     83.23 o
   5   5 -13       10.41       30.85     22.62 o
  -5   6 -13       93.09      101.01     28.07 o
  -4   6 -13      576.97      505.12     61.86 o
  -3   6 -13       80.09       77.40     16.38 o
  -2   6 -13     1237.35     1290.28     47.65 o
  -1   6 -13       24.16      -34.04     53.76 o
   0   6 -13      367.40      355.14     15.44 o
   1   6 -13     1682.08     1750.37     95.53 o
   2   6 -13     2273.00     2285.98     76.09 o
   3   6 -13     1269.23     1359.84     49.19 o
   4   6 -13      754.75      715.47     23.30 o
   5   6 -13       35.10       14.85     61.68 o
   6   6 -13      485.48      532.22     25.43 o
  -6   7 -13       19.36       75.35     65.38 o
  -5   7 -13      360.51      397.37     19.45 o
  -4   7 -13      379.05      365.35     24.85 o
  -3   7 -13      465.23      461.31     24.00 o
  -2   7 -13      158.76      181.40     17.32 o
  -1   7 -13     1182.39     1214.12     49.74 o
   0   7 -13     2559.78     2586.50     68.76 o
   1   7 -13      345.59      318.59     19.02 o
   2   7 -13      498.49      494.85     31.38 o
   3   7 -13     1344.75     1404.44     51.73 o
   4   7 -13      105.95      112.50     49.76 o
   5   7 -13      494.23      494.17     29.94 o
   6   7 -13       95.45      110.56     19.13 o
   7   7 -13        5.37       15.10     70.11 o
  -7   8 -13       75.65       22.11     30.01 o
  -6   8 -13       83.44      111.98     30.61 o
  -5   8 -13      218.42      235.48     24.59 o
  -4   8 -13      361.94      320.01     25.15 o
  -3   8 -13      225.19      240.58     18.93 o
  -2   8 -13      656.67      600.18     26.70 o
  -1   8 -13      121.45      125.67     39.81 o
   0   8 -13      169.75      144.68     23.33 o
   1   8 -13     1134.90     1098.83     50.74 o
   2   8 -13       79.64       76.60     18.67 o
   3   8 -13      565.32      610.89     26.88 o
   4   8 -13      221.67      221.37     21.89 o
   5   8 -13      122.61      109.42     51.11 o
   6   8 -13      111.48       66.97     72.72 o
   7   8 -13       34.76       34.05     57.98 o
   8   8 -13       19.32      -11.94     46.15 o
  -8   9 -13       87.37      103.35     82.67 o
  -7   9 -13        2.39        8.02     74.70 o
  -6   9 -13       78.60       85.17     31.02 o
  -5   9 -13      200.30      158.60     91.78 o
  -4   9 -13       98.33       62.79     71.72 o
  -3   9 -13      224.62      258.93     22.00 o
  -2   9 -13       18.49       35.20     95.37 o
  -1   9 -13        7.38        3.93     70.87 o
   0   9 -13      382.65      431.75     17.65 o
   1   9 -13        7.36       19.64     69.01 o
   2   9 -13      663.10      660.81     38.18 o
   3   9 -13      110.47      124.07     29.52 o
   4   9 -13      105.01      126.51     21.81 o
   5   9 -13       23.64       66.14     29.54 o
   6   9 -13       14.10      -19.29     75.01 o
   7   9 -13        0.20      -70.15     76.32 o
   8   9 -13       10.78      -11.71     94.13 o
   9   9 -13        0.26       24.61     87.43 o
  -8  10 -13       14.06       28.77     35.48 o
  -7  10 -13        5.27       10.66     82.38 o
  -6  10 -13       79.39        9.63     81.06 o
  -5  10 -13       56.63       58.07     31.48 o
  -4  10 -13       75.26       31.93     83.08 o
  -3  10 -13       94.72       67.54     78.40 o
  -2  10 -13       16.24       43.34     22.90 o
  -1  10 -13       76.79      110.68     77.79 o
   0  10 -13       26.22        1.42     60.33 o
   1  10 -13        4.06       38.72     53.50 o
   2  10 -13       14.81      -53.45     77.03 o
   3  10 -13       25.97       98.97     74.44 o
   4  10 -13       46.78      123.31     31.46 o
   5  10 -13       70.01       53.51     32.27 o
   6  10 -13       25.19       25.93     32.65 o
   7  10 -13       39.25      -60.23     83.26 o
   8  10 -13       38.49       -9.69    146.07 o
  -6  11 -13       21.71       22.88     35.29 o
  -5  11 -13        3.54       -1.74     82.73 o
  -4  11 -13       57.56      -34.52     94.80 o
  -3  11 -13       25.38       20.82     66.32 o
  -2  11 -13       71.75      129.86     34.32 o
  -1  11 -13       18.05      -19.49     83.78 o
   0  11 -13       74.41       89.57     33.34 o
   1  11 -13        8.73       10.50     81.21 o
   2  11 -13       74.29       68.31     81.52 o
   3  11 -13       17.46       24.55     83.34 o
   4  11 -13       14.23       51.80     80.65 o
   5  11 -13       10.31       25.31     84.94 o
   6  11 -13        6.41       63.28     86.56 o
  -4  12 -13       10.67       37.67     60.55 o
  -3  12 -13       10.39      -17.66     89.67 o
  -2  12 -13        1.95        9.65     37.41 o
  -1  12 -13        3.19      -52.66    103.52 o
   0  12 -13        8.93      -19.07     75.42 o
   1  12 -13       13.70       68.18     36.19 o
   2  12 -13       24.73      -91.28     91.28 o
   3  12 -13       34.63      121.18     87.37 o
   4  12 -13       15.08       73.39     90.14 o
   0   0 -12    11380.64    11994.56    153.93 o
   0   1 -12    10105.48    10424.03    420.15 o
   1   1 -12     1997.79     1634.29   3746.72 o
  -1   2 -12      277.71      236.21     90.38 o
   0   2 -12     1175.15     1047.98     66.78 o
   1   2 -12      417.44      471.49     23.01 o
   2   2 -12     2089.30     1565.72    380.46 o
  -2   3 -12      749.25      817.64     44.34 o
  -1   3 -12     1165.47     1224.07     41.16 o
   0   3 -12     7231.37     7098.98    190.58 o
   1   3 -12     2239.60     2156.27     74.75 o
   2   3 -12     2445.45     2505.40     62.35 o
   3   3 -12     1443.00     1573.10     58.97 o
  -3   4 -12     2298.87     2291.10    112.98 o
  -2   4 -12       34.80       33.74     20.85 o
  -1   4 -12      692.92      642.27     24.83 o
   0   4 -12        5.04       10.31     15.11 o
   1   4 -12     7631.54     7560.01    135.23 o
   2   4 -12     2260.31     2243.81    109.79 o
   3   4 -12      873.28      881.41     34.65 o
   4   4 -12     1444.91     1458.17     44.53 o
  -4   5 -12      911.96      935.03     58.05 o
  -3   5 -12      104.18       90.79     27.05 o
  -2   5 -12      898.71      795.03     83.60 o
  -1   5 -12       95.98       79.31     17.94 o
   0   5 -12      293.76      278.55     11.13 o
   1   5 -12     2101.51     2136.76     65.81 o
   2   5 -12     1741.37     1708.15     62.52 o
   3   5 -12      262.50      240.10     14.78 o
   4   5 -12     1007.74      973.81     45.48 o
   5   5 -12      859.56      842.48     34.61 o
  -5   6 -12     1442.80     1415.53     52.31 o
  -4   6 -12      315.45      341.93     25.42 o
  -3   6 -12      272.91      273.46     16.53 o
  -2   6 -12      400.59      408.71     16.46 o
  -1   6 -12     1718.79     1623.53     55.69 o
   0   6 -12      139.97      152.43     17.51 o
   1   6 -12     1155.19     1156.85     58.22 o
   2   6 -12      708.12      694.75     27.37 o
   3   6 -12      332.06      359.16     17.32 o
   4   6 -12      700.89      706.03     32.73 o
   5   6 -12      329.08      290.20     18.15 o
   6   6 -12       16.22       32.12     18.12 o
  -6   7 -12       39.24        3.95     38.22 o
  -5   7 -12      267.43      255.72     18.98 o
  -4   7 -12       23.82       17.90     29.02 o
  -3   7 -12     1533.67     1534.75     51.17 o
  -2   7 -12      281.45      303.42     17.56 o
  -1   7 -12      879.46      887.35     44.36 o
   0   7 -12       62.74       84.06     17.26 o
   1   7 -12     1840.71     1870.89     75.90 o
   2   7 -12      874.47      788.51     35.60 o
   3   7 -12      390.80      385.33     20.02 o
   4   7 -12      971.12     1010.53     41.39 o
   5   7 -12      194.22      200.01     72.69 o
   6   7 -12      332.80      287.83     20.71 o
   7   7 -12       62.11       86.27     29.07 o
  -7   8 -12       22.51       20.80     44.13 o
  -6   8 -12      264.32      272.89     29.07 o
  -5   8 -12      328.06      357.36     20.80 o
  -4   8 -12       49.78       43.68     26.08 o
  -3   8 -12      873.15      899.38     59.87 o
  -2   8 -12      109.81      137.29     29.57 o
  -1   8 -12      289.82      242.02     31.41 o
   0   8 -12      130.64      148.42     15.64 o
   1   8 -12      122.26       91.28     63.67 o
   2   8 -12        6.74       53.17     25.12 o
   3   8 -12      248.38      239.04     19.15 o
   4   8 -12       24.91      -46.05     65.65 o
   5   8 -12       13.33       29.00     65.15 o
   6   8 -12       66.15        8.94     70.87 o
   7   8 -12       76.84        8.86     30.08 o
   8   8 -12       77.18       53.90     31.85 o
  -8   9 -12        3.69       54.89     80.54 o
  -7   9 -12       27.97       65.34     33.99 o
  -6   9 -12       13.81      -75.31     75.31 o
  -5   9 -12       55.01       64.60     30.13 o
  -4   9 -12       23.79       24.93     92.99 o
  -3   9 -12      145.09      170.38     38.15 o
  -2   9 -12       80.58       77.03     27.50 o
  -1   9 -12      272.57      266.46     20.84 o
   0   9 -12        3.22        8.79     37.73 o
   1   9 -12      372.62      365.34     20.70 o
   2   9 -12       77.88       -3.51     69.70 o
   3   9 -12      674.89      720.70     40.61 o
   4   9 -12       62.78       77.39     25.70 o
   5   9 -12       86.35       97.75     21.98 o
   6   9 -12       27.97      -40.10     74.45 o
   7   9 -12       11.99       21.50     77.82 o
   8   9 -12       21.06        9.67     82.48 o
   9   9 -12       39.38      -74.91     88.70 o
  -8  10 -12       19.58       84.90     86.84 o
  -7  10 -12       13.70       -5.74     84.48 o
  -6  10 -12       73.93       22.29     33.47 o
  -5  10 -12       42.78       29.46     31.37 o
  -4  10 -12       56.76       43.53     76.36 o
  -3  10 -12      153.05      173.83     23.40 o
  -2  10 -12       99.42       83.80     31.72 o
  -1  10 -12       22.15       17.09     76.36 o
   0  10 -12       33.13       20.93     62.40 o
   1  10 -12       23.90       10.94     73.49 o
   2  10 -12       94.91      151.53     22.95 o
   3  10 -12        6.92      -77.00     77.00 o
   4  10 -12       33.38       40.15     73.31 o
   5  10 -12        5.61       -0.13     76.61 o
   6  10 -12       10.79       45.99     77.17 o
   7  10 -12       14.86      -17.06    161.64 o
   8  10 -12        7.71      -14.32    106.18 o
  -7  11 -12        8.42      -90.64     90.64 o
  -6  11 -12       32.58       80.01     85.10 o
  -5  11 -12       20.80       91.64     61.09 o
  -4  11 -12       14.41       18.23     70.37 o
  -3  11 -12       52.85       62.72     81.12 o
  -2  11 -12       12.86       92.66     33.66 o
  -1  11 -12       89.48      123.70     51.49 o
   0  11 -12        9.38       35.51     90.19 o
   1  11 -12       21.64      -23.92    113.68 o
   2  11 -12       37.06       93.22     81.27 o
   3  11 -12      100.20      161.66     63.83 o
   4  11 -12       16.21       10.04     88.06 o
   5  11 -12       48.80      -84.92     84.92 o
   6  11 -12       10.17       -7.13     87.10 o
   7  11 -12       34.65      -42.55     91.00 o
  -5  12 -12        1.02       35.54     86.27 o
  -4  12 -12       12.94      -25.24     89.43 o
  -3  12 -12        4.09      -91.32     91.32 o
  -2  12 -12       27.29       79.39     90.33 o
  -1  12 -12       12.84      -16.80     92.89 o
   0  12 -12        2.27      -40.79     73.50 o
   1  12 -12        4.56        4.84     87.27 o
   2  12 -12        5.79      -13.86     86.60 o
   3  12 -12        7.70        4.07     87.05 o
   4  12 -12        3.09       40.71     35.63 o
   5  12 -12       13.03      -74.46    122.14 o
  -1  13 -12       11.34     -122.54    203.23 o
   0  13 -12        9.73       15.05     92.66 o
   1  13 -12       14.42       23.24     95.46 o
   0   1 -11     5590.41     5773.52    200.78 o
   1   1 -11     6752.02     5969.32   4846.47 o
  -1   2 -11     4743.92     4874.02    110.25 o
   0   2 -11     5968.66     6267.12    145.31 o
   1   2 -11     4601.74     4711.52     78.66 o
   2   2 -11     3626.42     3935.27    170.77 o
  -2   3 -11       48.02      -25.50     57.59 o
  -1   3 -11     4467.24     4639.32     70.80 o
   0   3 -11     2000.68     2247.83     49.28 o
   1   3 -11     4089.80     3956.45    158.03 o
   2   3 -11     5115.21     5360.38     78.76 o
   3   3 -11     1866.08     1756.94     60.00 o
  -3   4 -11     3856.19     4015.60    116.71 o
  -2   4 -11     5236.21     5529.34     82.98 o
  -1   4 -11      381.16      349.23     12.93 o
   0   4 -11     4025.89     4108.22     58.23 o
   1   4 -11      831.70      841.75     34.08 o
   2   4 -11     3008.85     3075.91    110.68 o
   3   4 -11      512.06      547.79     22.78 o
   4   4 -11      529.84      545.07     25.11 o
  -4   5 -11      729.43      657.32     28.14 o
  -3   5 -11      382.30      352.19     14.53 o
  -2   5 -11      132.32      119.55     13.37 o
  -1   5 -11      458.88      454.39     37.77 o
   0   5 -11     1095.40     1068.81     32.27 o
   1   5 -11     1489.72     1394.25     48.24 o
   2   5 -11     1645.12     1640.26     62.53 o
   3   5 -11     2434.24     2480.08     71.46 o
   4   5 -11      545.29      509.97     21.95 o
   5   5 -11     2642.50     2663.92     80.61 o
  -5   6 -11      477.80      488.56     21.09 o
  -4   6 -11       80.69      105.87     22.94 o
  -3   6 -11      560.47      538.48     24.96 o
  -2   6 -11     1242.48     1151.09     43.39 o
  -1   6 -11     1067.27     1032.36     66.71 o
   0   6 -11     1351.43     1478.49     46.15 o
   1   6 -11      626.01      626.20     31.95 o
   2   6 -11      686.02      722.87     27.52 o
   3   6 -11     1197.31     1233.85     46.90 o
   4   6 -11      811.05      855.73     32.69 o
   5   6 -11       66.09       56.47     46.74 o
   6   6 -11      143.78      171.48     70.02 o
  -6   7 -11      203.48      216.13    133.81 o
  -5   7 -11      449.26      464.88     30.21 o
  -4   7 -11      805.99      844.43     36.33 o
  -3   7 -11      350.32      370.84     19.17 o
  -2   7 -11      219.92      269.69     17.23 o
  -1   7 -11      454.37      479.44     24.55 o
   0   7 -11       84.79      122.75     37.05 o
   1   7 -11     1038.92     1066.37     42.60 o
   2   7 -11      996.21     1075.00     39.30 o
   3   7 -11      222.44      254.27     17.68 o
   4   7 -11      413.05      455.24     19.89 o
   5   7 -11      629.31      601.06     43.80 o
   6   7 -11       41.14      -48.85    144.30 o
   7   7 -11      192.04      175.83     33.06 o
  -7   8 -11       37.23       93.20     46.72 o
  -6   8 -11       38.82       79.69     70.46 o
  -5   8 -11       50.54       68.09     26.33 o
  -4   8 -11      567.69      590.05     45.42 o
  -3   8 -11      277.88      269.69     18.83 o
  -2   8 -11      198.95      143.45     18.67 o
  -1   8 -11      311.75      346.55     19.10 o
   0   8 -11      399.23      441.94     16.11 o
   1   8 -11      202.99      226.06     18.48 o
   2   8 -11      332.50      316.56     18.77 o
   3   8 -11      666.87      681.43     33.13 o
   4   8 -11      535.51      560.68     41.12 o
   5   8 -11      704.79      677.91     26.00 o
   6   8 -11        3.28      -69.10     71.34 o
   7   8 -11      118.08        2.03     75.34 o
   8   8 -11        1.36       64.33     74.71 o
  -8   9 -11        2.55      -83.33     83.33 o
  -7   9 -11       38.67      -62.42    136.94 o
  -6   9 -11      199.06      204.81     80.62 o
  -5   9 -11       68.04       11.31    108.77 o
  -4   9 -11       21.75      -35.02     70.04 o
  -3   9 -11      320.10      318.64     32.38 o
  -2   9 -11      629.62      620.99     56.52 o
  -1   9 -11      244.54      214.71     90.22 o
   0   9 -11      243.13      281.18     58.42 o
   1   9 -11      200.86      186.78     73.48 o
   2   9 -11       95.73       77.57     26.98 o
   3   9 -11        7.99      -16.61     26.70 o
   4   9 -11        9.37      -33.62     70.67 o
   5   9 -11       32.06       64.88     70.00 o
   6   9 -11        5.45      -66.16     74.70 o
   7   9 -11       47.04        7.29     77.96 o
   8   9 -11       79.76      101.77     32.45 o
   9   9 -11        9.70      -25.71    129.37 o
  -8  10 -11       18.03       71.17     86.29 o
  -7  10 -11       76.70       58.70     58.51 o
  -6  10 -11       24.01      -30.00     81.90 o
  -5  10 -11        6.80      -50.89     76.51 o
  -4  10 -11      110.27      136.22     23.20 o
  -3  10 -11       16.97      -44.91     75.61 o
  -2  10 -11       12.32      -56.99     75.37 o
  -1  10 -11       15.44       18.67     74.75 o
   0  10 -11        3.13       19.62     62.48 o
   1  10 -11      172.69      188.65     23.06 o
   2  10 -11       10.10       76.02     30.17 o
   3  10 -11      323.61      320.89     23.70 o
   4  10 -11       15.30       33.65     30.35 o
   5  10 -11       61.31       55.97     47.85 o
   6  10 -11        4.79       59.41     77.58 o
   7  10 -11       14.21      -66.14    110.37 o
   8  10 -11        5.44       45.49     85.21 o
  -7  11 -11        3.89      -16.95     90.17 o
  -6  11 -11       10.25      -32.31     90.62 o
  -5  11 -11       22.10       32.29     24.83 o
  -4  11 -11       97.04      103.53     83.10 o
  -3  11 -11       47.96       -5.60     83.07 o
  -2  11 -11       14.10       11.95     47.22 o
  -1  11 -11       43.57      -17.97     83.98 o
   0  11 -11       61.65       53.05     68.83 o
   1  11 -11        2.80      -33.21     82.66 o
   2  11 -11       13.27       27.04    113.01 o
   3  11 -11       22.01      -20.93     80.96 o
   4  11 -11      114.50       71.98     84.12 o
   5  11 -11       10.56       87.86     81.51 o
   6  11 -11       69.42      121.22     36.00 o
   7  11 -11        6.69      -31.68     86.13 o
  -5  12 -11       13.13       77.74     91.11 o
  -4  12 -11        6.12       22.68     88.80 o
  -3  12 -11       33.70       32.97     87.44 o
  -2  12 -11        1.92      -90.50     90.50 o
  -1  12 -11       67.42      -24.32    153.12 o
   0  12 -11        7.95       38.95     53.65 o
   1  12 -11       15.84      -41.54     89.26 o
   2  12 -11        7.13       58.13     34.69 o
   3  12 -11       14.32       24.53    114.78 o
   4  12 -11        0.23      -20.38     88.56 o
   5  12 -11       14.53      -46.14    172.18 o
  -2  13 -11        3.07       96.09     95.71 o
  -1  13 -11        3.30     -100.19    100.19 o
   0  13 -11       13.45      -83.87     83.87 o
   1  13 -11       16.96       98.78     75.57 o
   2  13 -11       13.85       80.89     38.60 o
   0   1 -10     4476.11     4545.19    208.42 o
   1   1 -10     8815.67     7186.11   3499.32 o
  -1   2 -10    15301.33    15058.73    106.03 o
   0   2 -10      271.82      275.85     16.73 o
   1   2 -10     1058.98     1029.13     85.44 o
   2   2 -10      322.51      282.66     33.65 o
  -2   3 -10    13955.55    14359.63    196.59 o
  -1   3 -10     2783.48     2987.78     97.70 o
   0   3 -10     1903.95     1859.87     39.72 o
   1   3 -10     4801.52     4937.69     68.93 o
   2   3 -10     2846.56     3023.93    127.94 o
   3   3 -10     3290.36     3675.37    187.32 o
  -3   4 -10      742.67      812.62     36.31 o
  -2   4 -10     1727.53     1726.03    103.50 o
  -1   4 -10     1025.52     1042.42     62.05 o
   0   4 -10     3999.59     4102.22     56.83 o
   1   4 -10     2645.85     2801.30     92.26 o
   2   4 -10     1420.59     1450.00     55.31 o
   3   4 -10     3497.57     3627.08     72.38 o
   4   4 -10       54.73       70.22     18.26 o
  -4   5 -10     1638.97     1513.54     53.76 o
  -3   5 -10      789.04      784.59     31.41 o
  -2   5 -10     1974.15     1869.67     73.27 o
  -1   5 -10     4017.70     3781.66     74.26 o
   0   5 -10     1809.78     1712.07     62.52 o
   1   5 -10      954.75      881.14     45.00 o
   2   5 -10     1673.47     1633.01     61.28 o
   3   5 -10     1214.27     1210.47     41.98 o
   4   5 -10     1852.50     1960.95     68.21 o
   5   5 -10     1204.51     1189.82     47.33 o
  -5   6 -10      462.71      462.66     19.17 o
  -4   6 -10      615.77      593.33     22.97 o
  -3   6 -10       53.32       48.88     65.89 o
  -2   6 -10      149.28      131.20     13.98 o
  -1   6 -10     1508.54     1555.98     52.30 o
   0   6 -10      683.76      644.29     43.59 o
   1   6 -10      411.47      394.22     16.61 o
   2   6 -10     1182.01     1153.25     44.57 o
   3   6 -10     2026.20     2009.02    107.58 o
   4   6 -10      126.89      174.22     16.61 o
   5   6 -10      664.16      690.85     23.82 o
   6   6 -10      503.98      519.27     22.13 o
  -6   7 -10      294.34      293.77     19.62 o
  -5   7 -10       51.61       68.81     61.89 o
  -4   7 -10     1008.48      999.16     40.75 o
  -3   7 -10      181.83      206.54     17.23 o
  -2   7 -10     1537.77     1495.77    103.15 o
  -1   7 -10      158.84      171.64     16.57 o
   0   7 -10     1175.00     1170.88     39.48 o
   1   7 -10      219.47      218.11     16.80 o
   2   7 -10       59.35      -17.98     58.33 o
   3   7 -10      567.83      549.28     21.91 o
   4   7 -10       67.94       11.21     60.93 o
   5   7 -10       52.09       -0.87    104.60 o
   6   7 -10       44.73       54.15     25.50 o
   7   7 -10      149.21      162.15     29.08 o
  -7   8 -10       33.41      113.93     72.65 o
  -6   8 -10      114.80       56.20     29.60 o
  -5   8 -10       89.64       54.80     67.36 o
  -4   8 -10       91.20       52.68     64.22 o
  -3   8 -10       34.74       65.26     50.82 o
  -2   8 -10       10.01      -63.02     63.02 o
  -1   8 -10       29.15      -15.72     62.35 o
   0   8 -10      535.24      531.73     35.59 o
   1   8 -10      144.13      211.31     68.14 o
   2   8 -10      345.71      339.11     25.41 o
   3   8 -10      184.26      196.05     18.50 o
   4   8 -10      630.60      640.02     26.77 o
   5   8 -10      146.83      141.94     26.39 o
   6   8 -10      390.02      404.72     22.52 o
   7   8 -10       57.20       -6.90     71.53 o
   8   8 -10       14.73       34.47     75.06 o
  -8   9 -10       28.95       45.08     44.42 o
  -7   9 -10       96.58      132.86     31.80 o
  -6   9 -10      161.67      142.12     59.94 o
  -5   9 -10       61.25       43.72     73.43 o
  -4   9 -10      262.90      289.37     26.81 o
  -3   9 -10      251.07      252.74     20.16 o
  -2   9 -10      283.42      323.52     34.92 o
  -1   9 -10      497.63      535.30     21.29 o
   0   9 -10      274.74      260.75     30.47 o
   1   9 -10      132.50      166.51     26.53 o
   2   9 -10       77.17       73.94     26.63 o
   3   9 -10      225.29      249.40     23.35 o
   4   9 -10      113.78      115.10     33.13 o
   5   9 -10      105.75       16.57     74.69 o
   6   9 -10        9.11       45.35     71.71 o
   7   9 -10       93.44       84.43     23.62 o
   8   9 -10       31.31      -57.70     98.68 o
   9   9 -10       31.64       -8.08    139.87 o
  -8  10 -10       30.39       48.71     41.10 o
  -7  10 -10       13.33       41.07     64.49 o
  -6  10 -10        7.79      -81.99     81.99 o
  -5  10 -10       28.47       18.14     67.73 o
  -4  10 -10      154.82      155.68     31.21 o
  -3  10 -10       36.43      -76.03     76.03 o
  -2  10 -10      136.57      165.12     22.58 o
  -1  10 -10      153.02      169.89     23.38 o
   0  10 -10      247.18      266.99     19.53 o
   1  10 -10       13.23      -41.85    110.88 o
   2  10 -10      119.31      125.29     30.85 o
   3  10 -10        6.29      -40.40     75.18 o
   4  10 -10      105.98       92.90    104.36 o
   5  10 -10        2.19        2.40     78.64 o
   6  10 -10       67.60       87.40     23.63 o
   7  10 -10       45.80       31.50     82.82 o
   8  10 -10        6.82      -14.29    132.10 o
  -7  11 -10       64.78       66.72     88.71 o
  -6  11 -10       32.04       27.04     85.34 o
  -5  11 -10       41.69       64.59     34.65 o
  -4  11 -10       34.24       -7.13     81.46 o
  -3  11 -10       18.30       52.98     81.41 o
  -2  11 -10       57.98      -17.09     82.62 o
  -1  11 -10       23.62       14.07     81.34 o
   0  11 -10       58.59       23.77     69.02 o
   1  11 -10       46.77       16.83     81.89 o
   2  11 -10       69.72       94.46     32.49 o
   3  11 -10        2.13      -55.98     89.56 o
   4  11 -10       22.10       12.14     69.17 o
   5  11 -10       56.73      141.48     34.20 o
   6  11 -10       38.62       74.41     82.14 o
   7  11 -10       18.52      138.78     88.06 o
  -5  12 -10        5.92       44.32     37.81 o
  -4  12 -10        8.39       44.72     88.60 o
  -3  12 -10       17.48       45.98     39.31 o
  -2  12 -10       31.66        2.06     91.35 o
  -1  12 -10       32.87      141.00     87.48 o
   0  12 -10       77.08       78.47     45.07 o
   1  12 -10       19.09       39.23     34.34 o
   2  12 -10        7.44       16.72     85.96 o
   3  12 -10        4.52      -52.26     88.62 o
   4  12 -10       50.04       75.80     88.76 o
   5  12 -10        3.15        1.93     90.36 o
  -2  13 -10        0.44      -24.05    123.60 o
  -1  13 -10       15.39      -10.78    101.36 o
   0  13 -10       11.36      -71.34    112.71 o
   1  13 -10        7.49       53.23     95.91 o
   2  13 -10        7.94     -108.46    108.46 o
   0   1  -9     4426.67     4311.55     75.00 o
   1   1  -9     9084.00     7806.87   2920.20 o
  -1   2  -9     3429.74     3732.30     56.19 o
   0   2  -9    12100.60    12012.37    385.07 o
   1   2  -9     1692.15     1744.53     78.99 o
   2   2  -9     5234.74     5432.87     80.32 o
  -2   3  -9     6298.36     6245.70    235.49 o
  -1   3  -9      596.47      576.74     56.09 o
   0   3  -9     1787.98     1703.09     36.99 o
   1   3  -9     4607.51     4429.73     93.35 o
   2   3  -9     3868.17     3860.54     95.03 o
   3   3  -9     8651.81     8864.00    107.04 o
  -3   4  -9      397.82      376.59     16.11 o
  -2   4  -9     4248.37     3968.88     69.00 o
  -1   4  -9     2533.92     2608.44     81.32 o
   0   4  -9       61.07       48.03     13.56 o
   1   4  -9     3609.21     3415.56     64.19 o
   2   4  -9      830.86      884.28     33.50 o
   3   4  -9     2744.25     2707.92     65.20 o
   4   4  -9     2693.40     2712.92     69.47 o
  -4   5  -9       80.41      126.75     72.12 o
  -3   5  -9     2383.28     2424.44    101.58 o
  -2   5  -9     6333.06     6677.30    401.99 o
  -1   5  -9     9742.11     9792.12    104.14 o
   0   5  -9     5164.42     5010.37     64.81 o
   1   5  -9     5563.55     5360.72     81.79 o
   2   5  -9      606.55      556.93     23.30 o
   3   5  -9     1542.64     1574.64     50.14 o
   4   5  -9      775.20      787.36     35.96 o
   5   5  -9      561.50      535.92     23.33 o
  -5   6  -9      265.24      263.71     17.31 o
  -4   6  -9      754.77      827.28     39.10 o
  -3   6  -9      826.86      880.14     75.67 o
  -2   6  -9       52.36      115.83     35.07 o
  -1   6  -9      702.18      680.29     68.82 o
   0   6  -9     1394.51     1478.89     78.90 o
   1   6  -9      156.20      152.74     13.49 o
   2   6  -9     1203.25     1143.13     43.69 o
   3   6  -9     1442.96     1350.66     45.96 o
   4   6  -9     1009.56      942.44     39.09 o
   5   6  -9      670.33      656.61     45.13 o
   6   6  -9     1287.86     1224.89     96.02 o
  -6   7  -9      131.24       87.07     66.17 o
  -5   7  -9      236.40      264.10     28.70 o
  -4   7  -9      403.97      406.68     18.21 o
  -3   7  -9     1017.75      923.76     40.87 o
  -2   7  -9      115.12      102.15     16.21 o
  -1   7  -9     2065.33     2014.94     74.62 o
   0   7  -9      708.21      662.45     28.25 o
   1   7  -9      587.97      600.87     51.46 o
   2   7  -9      166.90      172.89     20.67 o
   3   7  -9      430.98      420.19     19.20 o
   4   7  -9      356.31      319.13     17.84 o
   5   7  -9      304.60      279.60    103.61 o
   6   7  -9      620.53      635.05     34.33 o
   7   7  -9       60.48       73.00     69.02 o
  -7   8  -9       36.33       40.08     71.95 o
  -6   8  -9       88.93       73.17     27.14 o
  -5   8  -9       78.43       80.77     59.68 o
  -4   8  -9       99.45       78.79     62.25 o
  -3   8  -9      241.36      228.74     18.48 o
  -2   8  -9      478.45      490.42     24.83 o
  -1   8  -9      712.15      809.15     32.79 o
   0   8  -9      862.67      809.08     25.31 o
   1   8  -9      872.69      847.98     57.28 o
   2   8  -9      310.87      371.91     37.08 o
   3   8  -9      218.84      210.59     25.73 o
   4   8  -9       49.43      -66.00     66.00 o
   5   8  -9      226.50      256.87     19.78 o
   6   8  -9       92.50      104.62     19.90 o
   7   8  -9       42.68      105.75     73.07 o
   8   8  -9       83.08       -8.07     77.04 o
  -8   9  -9      133.91      137.06     59.95 o
  -7   9  -9       35.45       50.96     77.71 o
  -6   9  -9       24.23      -77.18     77.18 o
  -5   9  -9      122.50       71.25     29.25 o
  -4   9  -9        5.05      -68.61     68.61 o
  -3   9  -9       65.80       39.28     52.38 o
  -2   9  -9      344.95      364.62     20.50 o
  -1   9  -9       31.46      -59.03     66.69 o
   0   9  -9      153.44      148.75     40.72 o
   1   9  -9      236.36      224.26     19.65 o
   2   9  -9      476.51      500.74     31.38 o
   3   9  -9       81.70       75.46     69.01 o
   4   9  -9      453.92      485.86     21.68 o
   5   9  -9      158.07      189.90     25.30 o
   6   9  -9       34.75       21.91     51.47 o
   7   9  -9       25.68      -33.49     92.97 o
   8   9  -9       28.77      -12.96    151.34 o
   9   9  -9        2.64       23.71     84.14 o
  -8  10  -9       13.11       45.92     35.78 o
  -7  10  -9       30.03       11.87     80.82 o
  -6  10  -9       33.84       24.58     79.49 o
  -5  10  -9      155.98      173.90     33.26 o
  -4  10  -9       92.65      178.61     69.47 o
  -3  10  -9       56.47       17.60     76.83 o
  -2  10  -9      184.44      224.85     23.14 o
  -1  10  -9      357.80      391.63     24.10 o
   0  10  -9      109.51      119.42     18.24 o
   1  10  -9      132.76       43.14     75.67 o
   2  10  -9       51.99      101.90     22.26 o
   3  10  -9       11.32       41.26     78.16 o
   4  10  -9       12.99      -76.41     76.41 o
   5  10  -9      127.11       47.42     79.22 o
   6  10  -9       28.60       23.45     80.98 o
   7  10  -9       98.46      115.76     33.41 o
   8  10  -9       46.01       -1.06     87.21 o
  -7  11  -9       26.23       24.13     66.44 o
  -6  11  -9       70.98       14.02     92.45 o
  -5  11  -9       18.36       63.54     82.61 o
  -4  11  -9       16.82      -15.77     84.96 o
  -3  11  -9       98.87       78.48     84.00 o
  -2  11  -9       77.23      112.63     34.97 o
  -1  11  -9       17.41       31.90     86.10 o
   0  11  -9      275.23      319.14     21.15 o
   1  11  -9        1.67      -60.46     79.22 o
   2  11  -9      193.11      195.63     72.72 o
   3  11  -9        4.81       -0.89     79.55 o
   4  11  -9        0.36     -103.63    103.63 o
   5  11  -9       29.69      -31.51     84.19 o
   6  11  -9        3.93     -120.46    120.46 o
   7  11  -9       13.24     -149.82    193.87 o
  -5  12  -9        9.82       40.94     90.44 o
  -4  12  -9       34.15      -90.30     90.30 o
  -3  12  -9        8.91      -60.30     97.02 o
  -2  12  -9       19.67       58.82     88.34 o
  -1  12  -9       37.35      -57.37     91.45 o
   0  12  -9       33.07        4.09     37.96 o
   1  12  -9       18.15      -29.47     87.72 o
   2  12  -9        0.79      -88.02     88.02 o
   3  12  -9       13.15        5.48     85.55 o
   4  12  -9       35.50       69.82     35.89 o
   5  12  -9       33.68      -44.17    112.22 o
  -3  13  -9        6.13       23.62     40.99 o
  -2  13  -9       33.67      -14.88     97.93 o
  -1  13  -9        5.61      -74.66    103.60 o
   0  13  -9       14.95       53.54     80.85 o
   1  13  -9        2.82       47.01     41.23 o
   2  13  -9        1.07      -95.49     95.49 o
   3  13  -9        5.61      -19.21    143.18 o
   0   0  -8    15878.04    18509.65    145.34 o
   0   1  -8    16277.40    16688.28    506.19 o
   1   1  -8     6727.06     5864.65  10143.73 o
  -1   2  -8     9417.84     9697.28    212.18 o
   0   2  -8     2223.19     2090.13     33.57 o
   1   2  -8     5579.30     6007.97    266.02 o
   2   2  -8     1614.09     1618.07     46.12 o
  -2   3  -8      467.09      532.00     40.27 o
  -1   3  -8      149.72      146.11      8.45 o
   0   3  -8     2201.05     2328.09     42.59 o
   1   3  -8     2202.69     2163.04     63.09 o
   2   3  -8     9347.74     9657.60     88.73 o
   3   3  -8     3020.16     3040.29     61.55 o
  -3   4  -8    11129.23    10869.52    195.52 o
  -2   4  -8     5687.81     5875.83    107.10 o
  -1   4  -8     2511.07     2270.72     53.25 o
   0   4  -8     3408.42     3442.07    122.01 o
   1   4  -8    13636.04    13751.81    168.87 o
   2   4  -8     2288.60     2304.49     56.72 o
   3   4  -8      701.36      752.11     33.56 o
   4   4  -8      140.10      102.89     52.95 o
  -4   5  -8     2483.37     2262.07     69.58 o
  -3   5  -8      573.23      547.48     25.69 o
  -2   5  -8     2939.55     2723.42     65.57 o
  -1   5  -8      995.24     1089.18     74.21 o
   0   5  -8     3465.50     3674.79    104.00 o
   1   5  -8     5095.05     5051.71     76.93 o
   2   5  -8     1447.60     1308.65     45.79 o
   3   5  -8      959.67      912.27     38.12 o
   4   5  -8     2074.89     2168.64    283.51 o
   5   5  -8      458.51      460.72     20.09 o
  -5   6  -8      669.49      724.83     62.08 o
  -4   6  -8      651.92      637.85     21.26 o
  -3   6  -8     1378.08     1288.80     47.07 o
  -2   6  -8     1237.16     1307.21    104.42 o
  -1   6  -8     1499.70     1490.44     60.23 o
   0   6  -8     4007.26     3899.30    117.30 o
   1   6  -8      665.97      657.45     79.68 o
   2   6  -8       79.23       69.20     16.94 o
   3   6  -8      285.31      287.88     15.44 o
   4   6  -8      718.30      775.31     50.94 o
   5   6  -8      632.79      557.69     68.73 o
   6   6  -8      163.29      167.22     17.77 o
  -6   7  -8       29.95       20.22     48.07 o
  -5   7  -8       13.77      -33.18     75.55 o
  -4   7  -8       15.78      -42.70     57.62 o
  -3   7  -8     1781.67     1716.48     58.41 o
  -2   7  -8       82.31       31.22     56.66 o
  -1   7  -8      622.80      637.45     24.92 o
   0   7  -8      738.67      753.02     24.79 o
   1   7  -8      632.22      618.28     26.97 o
   2   7  -8      291.82      269.11     16.47 o
   3   7  -8      924.60      935.97     92.18 o
   4   7  -8      271.36      261.12     17.35 o
   5   7  -8      880.00      904.30     36.42 o
   6   7  -8     1020.31      982.01     46.71 o
   7   7  -8      293.77      353.91     21.07 o
  -7   8  -8       57.99      -84.27     98.54 o
  -6   8  -8      245.66      267.57     26.57 o
  -5   8  -8       35.33      -64.92     64.92 o
  -4   8  -8       44.15      -87.77    100.26 o
  -3   8  -8      252.03      237.53     18.30 o
  -2   8  -8      393.72      409.65     18.73 o
  -1   8  -8      361.80      381.95     18.75 o
   0   8  -8       68.70       84.75     51.21 o
   1   8  -8     1480.72     1476.59     59.27 o
   2   8  -8      234.00      212.48     17.81 o
   3   8  -8      195.65      181.31     57.86 o
   4   8  -8      212.66      216.32     20.15 o
   5   8  -8        3.77       24.06     65.42 o
   6   8  -8       31.45       -7.06     67.49 o
   7   8  -8       30.87       22.49     34.89 o
   8   8  -8       89.76       65.34     35.30 o
  -8   9  -8       27.49       23.38     33.27 o
  -7   9  -8       19.83      111.78     76.27 o
  -6   9  -8       15.69       24.91     72.28 o
  -5   9  -8       43.55       63.41     29.56 o
  -4   9  -8       21.80       18.07     90.91 o
  -3   9  -8      235.20      182.22     39.44 o
  -2   9  -8       54.16      -20.70     69.13 o
  -1   9  -8      230.68      285.00     36.40 o
   0   9  -8      146.59      155.27     41.84 o
   1   9  -8      464.30      443.79     33.66 o
   2   9  -8      162.35       83.66     67.64 o
   3   9  -8      484.33      522.56     21.27 o
   4   9  -8      151.59      136.90     20.17 o
   5   9  -8      141.63      151.62     22.00 o
   6   9  -8       99.67      113.70     30.55 o
   7   9  -8       28.38       35.09     94.51 o
   8   9  -8       59.03      -16.70     81.07 o
   9   9  -8        6.88      -11.68    110.16 o
  -9  10  -8        9.47      -22.37    100.96 o
  -8  10  -8       87.43      104.84     90.88 o
  -7  10  -8        7.25      -83.42     83.42 o
  -6  10  -8       93.65      -88.50    126.40 o
  -5  10  -8       69.43      -24.08     80.10 o
  -4  10  -8       49.77       60.57     40.74 o
  -3  10  -8      186.00      204.42     57.87 o
  -2  10  -8      200.53      205.04     23.11 o
  -1  10  -8       93.00       44.50     78.79 o
   0  10  -8       11.60       28.36     60.37 o
   1  10  -8       76.01       78.70    132.37 o
   2  10  -8      402.36      436.02     23.60 o
   3  10  -8       26.50     -116.48    227.66 o
   4  10  -8        5.62      -75.05     75.05 o
   5  10  -8       87.97      114.56     30.74 o
   6  10  -8      133.80      125.76     70.10 o
   7  10  -8       57.51       -0.09     82.04 o
   8  10  -8       71.19       92.31     35.32 o
   9  10  -8        3.42      -32.13     91.44 o
  -7  11  -8       14.43      118.25     88.92 o
  -6  11  -8        5.12      -84.73     85.65 o
  -5  11  -8        9.54       16.82     34.74 o
  -4  11  -8       32.77      -88.76     88.76 o
  -3  11  -8       26.50       22.94    108.50 o
  -2  11  -8       51.11      -49.12    110.21 o
  -1  11  -8      297.26      333.59     26.17 o
   0  11  -8       31.75       61.73     36.04 o
   1  11  -8      343.90      325.96     25.04 o
   2  11  -8        4.22       29.95     77.32 o
   3  11  -8       39.76      -68.92     81.81 o
   4  11  -8       11.55       42.11     32.23 o
   5  11  -8        6.38      107.57     80.91 o
   6  11  -8        2.02       33.26    107.57 o
   7  11  -8        3.73      -33.24    107.23 o
  -6  12  -8       73.80       55.55     94.08 o
  -5  12  -8       36.64       -3.64     93.24 o
  -4  12  -8        8.00      -90.48     90.48 o
  -3  12  -8       36.10      -83.08     96.84 o
  -2  12  -8        8.42       24.62     35.09 o
  -1  12  -8       14.93      -93.47     93.47 o
   0  12  -8        6.48       51.24     75.30 o
   1  12  -8        7.29        1.77     82.51 o
   2  12  -8        1.50       40.69     86.90 o
   3  12  -8        4.94       67.25     84.57 o
   4  12  -8        9.61       68.71     86.15 o
   5  12  -8       35.47       70.35     33.00 o
   6  12  -8        3.07       20.20     36.50 o
  -3  13  -8        5.03       66.89     37.54 o
  -2  13  -8       32.33      -50.48     99.12 o
  -1  13  -8       16.60       21.73    102.97 o
   0  13  -8       36.19      -16.05     42.25 o
   1  13  -8       22.96      -47.35     94.11 o
   2  13  -8        4.35     -153.27    205.57 o
   3  13  -8        7.68      -26.64     38.44 o
   0   1  -7     7689.48     8343.40    255.91 o
   1   1  -7    21819.44    22191.02   1043.08 o
  -1   2  -7      311.33      298.62     12.42 o
   0   2  -7    14076.55    14204.77    237.67 o
   1   2  -7     3823.89     3927.94    107.76 o
   2   2  -7     3799.16     4252.25    196.21 o
  -2   3  -7     1581.96     1564.73     81.36 o
  -1   3  -7     8177.75     8117.87    195.28 o
   0   3  -7     1566.50     1609.49     32.81 o
   1   3  -7     3030.84     2969.26     72.35 o
   2   3  -7     3334.48     3360.84     57.30 o
   3   3  -7    13231.82    13417.83    346.82 o
  -3   4  -7     3133.00     3095.24     99.97 o
  -2   4  -7     6536.38     6862.05    213.50 o
  -1   4  -7     4583.88     4494.41     99.79 o
   0   4  -7     1343.66     1426.52     40.37 o
   1   4  -7     6011.83     5944.73    160.77 o
   2   4  -7     5575.68     5566.17    103.67 o
   3   4  -7     3554.70     3630.54    134.42 o
   4   4  -7     2896.01     3123.46     67.90 o
  -4   5  -7      411.94      390.95     15.48 o
  -3   5  -7     3545.69     3400.34     71.59 o
  -2   5  -7     1897.94     2123.73     72.73 o
  -1   5  -7     5286.46     4990.97    101.32 o
   0   5  -7     8113.62     8751.09    179.21 o
   1   5  -7      644.01      570.30     26.17 o
   2   5  -7      935.68      893.86     35.87 o
   3   5  -7     1918.82     1844.16    101.61 o
   4   5  -7     1700.59     1723.17     51.42 o
   5   5  -7     2217.63     2219.25     74.32 o
  -5   6  -7      297.35      306.06     17.88 o
  -4   6  -7      588.48      597.48     28.25 o
  -3   6  -7     1236.96     1189.50     92.91 o
  -2   6  -7     2279.01     2172.46     94.20 o
  -1   6  -7     3032.63     3039.64    195.00 o
   0   6  -7     2330.47     2334.86     54.42 o
   1   6  -7      546.02      510.14     21.53 o
   2   6  -7      382.07      363.20     15.04 o
   3   6  -7       58.56      -24.05     48.75 o
   4   6  -7      918.56      896.92     35.15 o
   5   6  -7      120.86       49.14     59.50 o
   6   6  -7     2182.91     2078.29     81.49 o
  -6   7  -7      162.53      160.58     22.47 o
  -5   7  -7       34.66       26.72     59.85 o
  -4   7  -7     1745.27     1729.53     74.21 o
  -3   7  -7       37.27       39.33     54.93 o
  -2   7  -7      596.28      611.54     52.55 o
  -1   7  -7     2165.97     2069.76     78.68 o
   0   7  -7        3.00      -53.66     53.66 o
   1   7  -7      616.47      626.92     24.62 o
   2   7  -7      418.93      426.53     19.34 o
   3   7  -7      267.35      298.35     16.91 o
   4   7  -7      676.13      678.54     64.54 o
   5   7  -7      153.09      148.05     17.96 o
   6   7  -7      252.47      274.37     19.44 o
   7   7  -7      212.58      198.19     54.49 o
  -7   8  -7        9.52       32.24     21.78 o
  -6   8  -7      111.52       45.82     71.25 o
  -5   8  -7       50.00        3.86     82.95 o
  -4   8  -7       48.97      100.58     23.97 o
  -3   8  -7     1332.41     1342.00     52.05 o
  -2   8  -7       25.89       52.15     23.06 o
  -1   8  -7      504.05      473.25     40.82 o
   0   8  -7      401.04      437.59     16.99 o
   1   8  -7      223.41      272.14     28.23 o
   2   8  -7      526.14      545.03     20.20 o
   3   8  -7      293.59      335.43     27.73 o
   4   8  -7      257.99      238.16     18.95 o
   5   8  -7      542.21      540.57     22.72 o
   6   8  -7       61.64       29.78     70.24 o
   7   8  -7       74.65       99.21     29.98 o
   8   8  -7       17.47       36.13     25.03 o
  -8   9  -7       48.59       64.33     24.87 o
  -7   9  -7       33.68      100.30     76.99 o
  -6   9  -7       59.49      -33.08    103.46 o
  -5   9  -7        3.57       52.89     70.62 o
  -4   9  -7       30.20       32.46     67.62 o
  -3   9  -7       29.12       32.35     75.00 o
  -2   9  -7      595.07      706.13     31.32 o
  -1   9  -7      123.11      134.91     19.94 o
   0   9  -7      154.40      150.27     16.16 o
   1   9  -7      115.46       51.15     66.44 o
   2   9  -7      295.58      276.56     20.77 o
   3   9  -7       29.41       54.70     66.10 o
   4   9  -7      384.12      374.44     20.89 o
   5   9  -7       12.18      -37.15     71.79 o
   6   9  -7       53.48       76.20     30.13 o
   7   9  -7      112.85      -11.12     78.75 o
   8   9  -7      162.15      157.34     25.17 o
   9   9  -7       38.66       -5.43     87.73 o
  -9  10  -7       22.68       17.98     37.57 o
  -8  10  -7        4.42      -89.19     89.19 o
  -7  10  -7       73.42       37.56     47.79 o
  -6  10  -7        6.78      -60.91     80.99 o
  -5  10  -7        3.02      -22.36     76.11 o
  -4  10  -7       61.52        8.82     83.41 o
  -3  10  -7      118.49      -32.05     97.28 o
  -2  10  -7       99.33       91.81     37.89 o
  -1  10  -7      164.54       23.84     77.69 o
   0  10  -7       23.47       53.00     37.76 o
   1  10  -7      484.26      600.63     44.11 o
   2  10  -7      174.35      183.62     21.24 o
   3  10  -7      263.69      267.89     23.18 o
   4  10  -7       40.43       27.50     97.74 o
   5  10  -7        3.85      -13.07    138.15 o
   6  10  -7       87.05       55.22     81.60 o
   7  10  -7       27.30      -84.32     84.32 o
   8  10  -7        9.19      -30.46     85.59 o
   9  10  -7       21.18       70.16     92.98 o
  -7  11  -7        6.41       22.77     89.50 o
  -6  11  -7       38.16       25.72     86.41 o
  -5  11  -7       50.35       39.09     83.81 o
  -4  11  -7       64.24       90.97     83.17 o
  -3  11  -7       27.33      114.57     81.77 o
  -2  11  -7       96.69       94.92     82.82 o
  -1  11  -7       42.91      -56.09     85.80 o
   0  11  -7      184.60      198.59     21.07 o
   1  11  -7        5.57       -1.36     51.41 o
   2  11  -7       44.85      -53.42     81.79 o
   3  11  -7       54.02      109.90     32.68 o
   4  11  -7        7.85       42.98     80.48 o
   5  11  -7       48.05       76.80    105.47 o
   6  11  -7       15.12       62.53     56.61 o
   7  11  -7       24.54       33.32    117.68 o
  -6  12  -7       12.96        9.79     94.67 o
  -5  12  -7       12.34       26.04     90.96 o
  -4  12  -7       26.61        3.74     35.53 o
  -3  12  -7       17.11       53.95     36.99 o
  -2  12  -7       36.93      103.27     26.83 o
  -1  12  -7       73.49       68.24     57.02 o
   0  12  -7       21.47      -29.85     74.14 o
   1  12  -7       58.04       66.21     34.66 o
   2  12  -7        5.59      -89.21     89.21 o
   3  12  -7        6.42       58.96     86.10 o
   4  12  -7        6.73       21.74     61.09 o
   5  12  -7        0.11       28.51     89.89 o
   6  12  -7       19.23       24.49     36.86 o
  -3  13  -7       25.82       43.45     97.89 o
  -2  13  -7        3.46       16.52    128.44 o
  -1  13  -7        8.50      -55.63    100.14 o
   0  13  -7       23.36       12.01     63.05 o
   1  13  -7        6.95       34.22     95.91 o
   2  13  -7       52.83       -6.56     95.28 o
   3  13  -7        3.05       58.44     30.64 o
   0   1  -6     1974.46     1828.65     44.56 o
   1   1  -6     4121.97     3955.51   2186.32 o
  -1   2  -6    41301.86    44151.04   1788.88 o
   0   2  -6     3256.86     3208.49     74.39 o
   1   2  -6     5732.86     5967.29    199.07 o
   2   2  -6     4293.25     4567.39    224.91 o
  -2   3  -6    36181.44    37562.84   1248.06 o
  -1   3  -6     5161.98     5219.52    252.73 o
   0   3  -6      361.66      367.19     11.89 o
   1   3  -6    17698.74    17997.40    217.86 o
   2   3  -6      536.93      433.73     18.75 o
   3   3  -6     5499.97     5386.44     70.72 o
  -3   4  -6     1922.90     1878.81     53.69 o
  -2   4  -6     2344.35     2366.25     54.69 o
  -1   4  -6     1455.32     1478.03     44.68 o
   0   4  -6     4459.90     4259.99     60.68 o
   1   4  -6      218.57      229.02      9.56 o
   2   4  -6     5366.81     5709.66     74.72 o
   3   4  -6     5298.51     4927.42     74.06 o
   4   4  -6      760.09      836.68     77.15 o
  -4   5  -6     2224.24     2126.24     65.89 o
  -3   5  -6      787.08      756.31     32.19 o
  -2   5  -6     5473.20     5377.63     78.54 o
  -1   5  -6     6203.57     5959.41    107.61 o
   0   5  -6      145.58      145.47     11.37 o
   1   5  -6     2160.03     2097.81     55.74 o
   2   5  -6      520.35      529.67     35.38 o
   3   5  -6     1664.46     1667.33    109.80 o
   4   5  -6     2387.26     2497.15     76.66 o
   5   5  -6     1025.52     1056.18     43.29 o
  -5   6  -6      808.52      810.88     58.67 o
  -4   6  -6     1078.72     1202.32     44.36 o
  -3   6  -6       47.81       13.14     47.13 o
  -2   6  -6     1220.30     1155.59     40.63 o
  -1   6  -6     4480.47     4542.56     80.24 o
   0   6  -6     1912.33     1928.73     78.97 o
   1   6  -6      658.80      688.25     29.66 o
   2   6  -6      188.15      171.84     55.57 o
   3   6  -6       55.58       32.77     18.77 o
   4   6  -6      430.31      385.70     19.99 o
   5   6  -6     2273.95     2202.65     77.17 o
   6   6  -6       62.76       51.33     61.59 o
  -6   7  -6      348.16      335.67     19.53 o
  -5   7  -6       81.87       44.88     17.68 o
  -4   7  -6      450.00      436.21     18.08 o
  -3   7  -6       11.02      -35.69     55.48 o
  -2   7  -6      471.51      466.55     19.00 o
  -1   7  -6     1058.12     1069.38     44.58 o
   0   7  -6     3317.87     3574.91    103.01 o
   1   7  -6      456.80      483.56     35.52 o
   2   7  -6      185.99      184.97     20.76 o
   3   7  -6      358.32      346.46     16.81 o
   4   7  -6      284.51      287.70     17.48 o
   5   7  -6      217.70      206.93     29.60 o
   6   7  -6      156.34      133.20     27.98 o
   7   7  -6        1.23      -14.67     97.24 o
  -7   8  -6        4.21      -27.68     72.89 o
  -6   8  -6      269.63      318.56     50.33 o
  -5   8  -6      256.38      248.84     25.88 o
  -4   8  -6      531.80      462.02     23.70 o
  -3   8  -6       58.14        5.00     83.56 o
  -2   8  -6      595.52      583.11     25.18 o
  -1   8  -6       82.01       71.45     41.39 o
   0   8  -6      146.98      167.83     14.73 o
   1   8  -6      611.70      586.93     47.87 o
   2   8  -6      599.78      578.57     28.09 o
   3   8  -6      196.83      181.24     17.94 o
   4   8  -6     1441.01     1279.56     83.48 o
   5   8  -6      230.57      259.09    137.62 o
   6   8  -6      535.07      514.31     22.07 o
   7   8  -6      225.23      219.01     22.70 o
   8   8  -6        2.85       27.17     77.26 o
  -8   9  -6       52.36       80.76     80.25 o
  -7   9  -6       24.21       88.81     31.79 o
  -6   9  -6       13.35       18.98     74.47 o
  -5   9  -6       96.51       76.71     27.08 o
  -4   9  -6      372.39      355.69     24.64 o
  -3   9  -6      552.97      596.49     51.54 o
  -2   9  -6      143.48      162.56     19.53 o
  -1   9  -6      643.57      663.21     25.48 o
   0   9  -6      711.57      781.93     36.12 o
   1   9  -6      274.51      290.76     19.37 o
   2   9  -6      142.45      120.31     93.18 o
   3   9  -6       66.43       86.56     19.43 o
   4   9  -6       91.61      114.36     26.61 o
   5   9  -6       68.88      -13.68     70.85 o
   6   9  -6       15.56       32.65     74.17 o
   7   9  -6      134.31      117.98    142.13 o
   8   9  -6       17.44       51.73     81.22 o
   9   9  -6       58.86       31.08     86.21 o
  -9  10  -6       17.83       15.57     91.96 o
  -8  10  -6        6.31      -12.97     88.16 o
  -7  10  -6        3.86      -77.04     85.97 o
  -6  10  -6       11.72      -82.27     82.27 o
  -5  10  -6        5.11       11.25     76.77 o
  -4  10  -6       68.12       87.76     86.52 o
  -3  10  -6       87.51      103.19     74.55 o
  -2  10  -6       96.41      -34.23     77.28 o
  -1  10  -6      106.90      103.56     29.52 o
   0  10  -6      384.88      416.05     35.18 o
   1  10  -6      104.25      128.20    111.98 o
   2  10  -6      470.14      480.28     49.43 o
   3  10  -6       59.46        4.35     74.91 o
   4  10  -6      251.86       74.92     77.66 o
   5  10  -6        5.01      -10.59     84.75 o
   6  10  -6       44.93       72.35     68.03 o
   7  10  -6       20.97      -29.06     84.22 o
   8  10  -6        9.49      -27.89     94.96 o
   9  10  -6        5.64      -29.35    114.78 o
  -8  11  -6        9.38       84.65     92.03 o
  -7  11  -6       84.18      108.00     77.04 o
  -6  11  -6       12.64      -41.05    101.27 o
  -5  11  -6       27.95      114.39     83.06 o
  -4  11  -6       51.33      -15.38    136.09 o
  -3  11  -6       14.09      -18.53     34.00 o
  -2  11  -6       34.61       32.16     80.21 o
  -1  11  -6       52.97       74.23     52.53 o
   0  11  -6       14.73       26.57     84.67 o
   1  11  -6        1.29       30.36     80.20 o
   2  11  -6       15.18       50.10     79.01 o
   3  11  -6        7.32       30.46     76.99 o
   4  11  -6       32.49      -48.71     83.26 o
   5  11  -6       35.02       49.66     84.76 o
   6  11  -6      128.95      118.56     36.14 o
   7  11  -6       29.55       58.50     37.18 o
   8  11  -6       19.79       46.28     91.50 o
  -6  12  -6        5.22      -29.34     94.99 o
  -5  12  -6       28.01      -58.05     91.07 o
  -4  12  -6       21.15       11.35     88.23 o
  -3  12  -6       44.59        0.66     88.17 o
  -2  12  -6       29.10       58.29     90.55 o
  -1  12  -6       41.69       15.58     92.29 o
   0  12  -6      298.64      321.83     22.88 o
   1  12  -6       32.70       22.56    102.46 o
   2  12  -6       72.17      -57.41     86.90 o
   3  12  -6       19.60      -45.87    121.12 o
   4  12  -6        3.19       81.76     86.13 o
   5  12  -6        0.56      -17.37     91.00 o
   6  12  -6       14.42        0.12     45.73 o
  -4  13  -6       13.79       80.34     98.34 o
  -3  13  -6        3.02      -36.00     98.73 o
  -2  13  -6       12.37       39.30    131.19 o
  -1  13  -6        0.44       60.91     99.65 o
   0  13  -6        4.60      -81.10     81.10 o
   1  13  -6       16.40       56.94    115.22 o
   2  13  -6        5.27      -14.50     92.35 o
   3  13  -6        3.64      -50.17    192.08 o
   4  13  -6        4.93      -32.04     95.64 o
   0   1  -5    56935.34    63767.70   1587.31 o
   1   1  -5    20780.73    21653.04    211.31 o
  -1   2  -5     9208.15     9683.79    548.84 o
   0   2  -5     6564.11     6181.60     70.20 o
   1   2  -5     1502.42     1574.19     33.46 o
   2   2  -5     7963.42     8346.63    227.06 o
  -2   3  -5      405.78      397.27     16.69 o
  -1   3  -5     8196.21     8052.34    156.70 o
   0   3  -5     3295.62     3211.52     38.54 o
   1   3  -5     1492.75     1556.70     38.15 o
   2   3  -5    18265.05    19701.90    215.07 o
   3   3  -5     8307.17     8373.20     83.41 o
  -3   4  -5      897.61      863.84     32.51 o
  -2   4  -5     6307.08     6506.99     75.57 o
  -1   4  -5     3504.63     3296.59     55.03 o
   0   4  -5     2237.48     2304.15     71.51 o
   1   4  -5     9481.25    10079.87    120.26 o
   2   4  -5     6581.69     6904.93     78.53 o
   3   4  -5     1304.93     1316.62     62.40 o
   4   4  -5    10886.84    11227.81    109.03 o
  -4   5  -5       91.18       57.65     45.70 o
  -3   5  -5     1894.85     2049.24    104.19 o
  -2   5  -5     5431.17     5507.06     78.45 o
  -1   5  -5     2769.78     2723.84     59.58 o
   0   5  -5      767.97      808.76     26.78 o
   1   5  -5      493.98      467.67     16.74 o
   2   5  -5     2179.47     2303.43     58.76 o
   3   5  -5      624.33      660.40     37.68 o
   4   5  -5      367.04      370.77     15.90 o
   5   5  -5     1541.33     1560.21     53.81 o
  -5   6  -5      225.92      219.89     17.02 o
  -4   6  -5      771.35      811.16     38.08 o
  -3   6  -5      810.02      887.77     32.81 o
  -2   6  -5     1691.97     1689.18     61.24 o
  -1   6  -5     1604.59     1613.65     58.48 o
   0   6  -5     4780.29     5075.35    112.03 o
   1   6  -5     1811.05     1844.49     59.69 o
   2   6  -5      224.97      226.65     13.34 o
   3   6  -5      546.93      544.74     34.27 o
   4   6  -5      118.68      122.11     14.36 o
   5   6  -5      181.61      178.92     38.32 o
   6   6  -5       23.30       55.68     23.98 o
  -6   7  -5      395.46      417.86     19.63 o
  -5   7  -5     1341.96     1281.09     50.75 o
  -4   7  -5      206.59      242.04     20.32 o
  -3   7  -5      185.38      156.16     16.39 o
  -2   7  -5     1762.94     1723.12     74.51 o
  -1   7  -5      152.14      161.89     53.53 o
   0   7  -5      396.16      379.09     13.74 o
   1   7  -5     1889.97     1840.28     68.19 o
   2   7  -5      512.39      502.99     18.64 o
   3   7  -5       88.64       82.07     74.43 o
   4   7  -5      273.60      297.87     17.52 o
   5   7  -5      507.66      514.90     22.11 o
   6   7  -5      824.90      866.35     52.59 o
   7   7  -5      298.78      296.97     20.23 o
  -7   8  -5       85.16      -22.23     76.18 o
  -6   8  -5      123.47       59.53     70.14 o
  -5   8  -5       16.41       55.18     64.74 o
  -4   8  -5      314.71      356.48     19.06 o
  -3   8  -5      213.86      243.43     71.09 o
  -2   8  -5     1050.36     1004.56     49.39 o
  -1   8  -5      133.96      183.06     17.77 o
   0   8  -5      326.06      339.76     22.27 o
   1   8  -5       48.51       69.07     22.80 o
   2   8  -5      280.41      287.25     17.71 o
   3   8  -5     1638.46     1554.28     52.92 o
   4   8  -5      449.00      474.78     23.47 o
   5   8  -5      272.40      296.64     19.52 o
   6   8  -5      207.98      225.14     20.10 o
   7   8  -5      274.94      276.54     22.31 o
   8   8  -5       84.29       92.98     44.82 o
  -8   9  -5       52.43       62.33     24.30 o
  -7   9  -5       42.21      -47.30     79.19 o
  -6   9  -5       66.09       69.30     76.12 o
  -5   9  -5       96.52       86.21     27.76 o
  -4   9  -5        2.11      -31.56     69.15 o
  -3   9  -5      441.54      430.43     20.74 o
  -2   9  -5      544.64      588.52     22.19 o
  -1   9  -5      106.42      114.39     19.37 o
   0   9  -5       48.22       18.88     54.81 o
   1   9  -5     1073.90     1137.88     53.61 o
   2   9  -5      208.06      250.00     27.70 o
   3   9  -5      177.87      202.73     32.38 o
   4   9  -5      720.82      726.26     77.18 o
   5   9  -5       85.27       14.83     71.27 o
   6   9  -5      257.45      263.11     23.02 o
   7   9  -5       39.00       62.81     30.76 o
   8   9  -5       56.53       88.83     81.38 o
   9   9  -5       64.26      -26.77     85.99 o
  -9  10  -5       14.82       -3.74     91.50 o
  -8  10  -5       20.57      -87.96     87.96 o
  -7  10  -5       44.26        8.05     35.12 o
  -6  10  -5       76.55       62.05     81.91 o
  -5  10  -5       21.61      -15.86     78.36 o
  -4  10  -5       54.78       21.91     77.92 o
  -3  10  -5       54.40      -34.79     73.39 o
  -2  10  -5       67.67       78.17     70.95 o
  -1  10  -5      360.67      369.91     22.66 o
   0  10  -5      259.59       93.59     63.12 o
   1  10  -5      260.62      318.24     21.31 o
   2  10  -5      101.53        7.68     74.10 o
   3  10  -5      469.58      489.31     55.05 o
   4  10  -5       30.89      -77.79     77.79 o
   5  10  -5      212.13       50.92     81.13 o
   6  10  -5       59.96       84.13     33.46 o
   7  10  -5       92.02      -65.38     85.16 o
   8  10  -5       35.11       -0.13     83.52 o
   9  10  -5        5.83      -61.64     89.09 o
  -8  11  -5        6.98       53.39     50.11 o
  -7  11  -5        4.85       18.68     90.60 o
  -6  11  -5       65.51      114.71     35.31 o
  -5  11  -5        4.47       -3.68     85.31 o
  -4  11  -5       13.38       70.87     81.57 o
  -3  11  -5      118.09      177.21     26.48 o
  -2  11  -5       82.96     -102.56    106.41 o
  -1  11  -5       39.52       17.75     82.51 o
   0  11  -5      243.17      267.61     53.62 o
   1  11  -5       10.81      -43.37     79.39 o
   2  11  -5       43.36      -15.31     79.01 o
   3  11  -5        6.34       32.95     98.77 o
   4  11  -5       30.51       23.74     98.74 o
   5  11  -5       16.40        1.71     33.05 o
   6  11  -5       19.06       80.43     84.39 o
   7  11  -5       17.72       93.37     88.88 o
   8  11  -5       11.48        1.19    109.83 o
  -6  12  -5       21.96        8.06     94.43 o
  -5  12  -5       15.07       91.50     94.58 o
  -4  12  -5       45.61       62.33     37.51 o
  -3  12  -5        1.70       70.70     40.70 o
  -2  12  -5        5.85        8.20     90.85 o
  -1  12  -5      128.93      105.77     92.82 o
   0  12  -5       16.65      -73.58     73.58 o
   1  12  -5       62.46      -52.66     89.00 o
   2  12  -5        5.39      -34.24     86.31 o
   3  12  -5       28.53       85.73     35.90 o
   4  12  -5        3.75      101.26     86.73 o
   5  12  -5       32.09      -23.39     90.59 o
   6  12  -5       20.86       75.37     91.56 o
  -4  13  -5        5.37        1.94     63.01 o
  -3  13  -5       18.44       63.32     98.96 o
  -2  13  -5        4.89      -53.13    154.24 o
  -1  13  -5       49.91       14.98    102.09 o
   0  13  -5       27.88       34.29     81.19 o
   1  13  -5       10.49      -73.92     96.18 o
   2  13  -5       14.68       88.10     38.53 o
   3  13  -5       17.76       37.93     97.47 o
   4  13  -5       12.07       43.02     90.97 o
   0   0  -4    14399.27    15041.06     84.97 o
   0   1  -4     3208.90     2888.07     63.74 o
   1   1  -4    11523.64    12028.68    492.93 o
  -1   2  -4     1259.39     1174.23     49.38 o
   0   2  -4     3932.42     3572.22     32.12 o
   1   2  -4     1220.08     1183.92     57.53 o
   2   2  -4     5910.23     5917.48    254.88 o
  -2   3  -4      503.40      465.37     32.57 o
  -1   3  -4     1276.96     1336.85     37.61 o
   0   3  -4     3715.47     3745.89     39.33 o
   1   3  -4    11756.95    12329.48    109.72 o
   2   3  -4     6081.55     6321.29    182.04 o
   3   3  -4     1520.49     1563.13     75.40 o
  -3   4  -4    12019.20    12058.74    237.77 o
  -2   4  -4     6443.85     6221.69     72.21 o
  -1   4  -4     1833.56     1833.81     44.29 o
   0   4  -4     2978.77     2816.88    121.13 o
   1   4  -4     1738.27     1792.94     44.51 o
   2   4  -4    10718.45    11408.12    100.85 o
   3   4  -4     2099.88     1969.84     70.14 o
   4   4  -4     3072.70     2828.28    117.50 o
  -4   5  -4     1026.92      975.37     35.15 o
  -3   5  -4     4385.12     4448.72     89.68 o
  -2   5  -4     3595.24     3907.44     68.00 o
  -1   5  -4      647.78      879.08     51.63 o
   0   5  -4     4302.01     4427.48     60.86 o
   1   5  -4     4462.85     4420.08     73.87 o
   2   5  -4      531.09      578.40     31.03 o
   3   5  -4      309.71      341.53     14.11 o
   4   5  -4     2244.65     2339.38     66.21 o
   5   5  -4      387.19      390.01     17.43 o
  -5   6  -4     1905.87     1829.85     60.12 o
  -4   6  -4      329.97      288.07     15.55 o
  -3   6  -4     1528.11     1451.53    120.67 o
  -2   6  -4     1868.81     1883.33     61.61 o
  -1   6  -4     3749.27     3939.03     75.59 o
   0   6  -4     1661.96     1708.69     54.95 o
   1   6  -4     3236.79     3163.92     88.27 o
   2   6  -4      226.23      205.97     12.85 o
   3   6  -4       19.58       36.46     20.15 o
   4   6  -4      329.20      362.27     17.79 o
   5   6  -4      172.33      193.79     30.92 o
   6   6  -4       70.74      105.97     35.59 o
  -6   7  -4      154.54      145.89    161.29 o
  -5   7  -4      232.04      239.26     18.86 o
  -4   7  -4       11.00     -105.64    112.86 o
  -3   7  -4     1542.52     1526.46    117.99 o
  -2   7  -4     1306.61     1383.91     46.61 o
  -1   7  -4     1373.41     1408.34     82.99 o
   0   7  -4     1299.98     1326.52     37.37 o
   1   7  -4     2363.91     2224.33     70.18 o
   2   7  -4      752.05      711.03     29.58 o
   3   7  -4      381.93      362.24     16.95 o
   4   7  -4     1526.78     1527.34    111.78 o
   5   7  -4     1325.79     1280.03     51.75 o
   6   7  -4     1078.55     1053.76     52.81 o
   7   7  -4      554.59      610.64     52.38 o
  -7   8  -4      378.30      332.30     23.13 o
  -6   8  -4       83.15       89.94     32.62 o
  -5   8  -4      890.87      862.35     36.92 o
  -4   8  -4      225.74      224.64     18.58 o
  -3   8  -4      756.20      838.49     36.84 o
  -2   8  -4      648.23      737.66     70.31 o
  -1   8  -4     1397.75     1523.98     52.37 o
   0   8  -4      426.83      473.07     17.00 o
   1   8  -4      700.27      732.86     27.77 o
   2   8  -4      262.57      269.38     17.82 o
   3   8  -4       73.09      -52.81    110.59 o
   4   8  -4      415.71      410.31     22.57 o
   5   8  -4       35.51       41.56     26.41 o
   6   8  -4        0.55      -46.74     67.16 o
   7   8  -4       35.93       -3.12     73.21 o
   8   8  -4      161.51      148.91     31.51 o
  -8   9  -4       11.78       33.68     80.89 o
  -7   9  -4        1.18      -79.80     79.80 o
  -6   9  -4       63.19       94.67     30.17 o
  -5   9  -4       17.13        4.98     27.59 o
  -4   9  -4       77.96        5.51     57.47 o
  -3   9  -4      185.11      174.63     24.01 o
  -2   9  -4      685.23      658.21     29.27 o
  -1   9  -4      331.57      284.93     27.93 o
   0   9  -4      175.06      171.06     29.21 o
   1   9  -4      597.41      634.78     24.89 o
   2   9  -4      218.14      240.25     19.41 o
   3   9  -4     1070.97     1108.49     99.33 o
   4   9  -4        6.98      -40.26     69.15 o
   5   9  -4      509.21      508.94     24.79 o
   6   9  -4       98.54       50.77     74.83 o
   7   9  -4       65.87       77.66     30.89 o
   8   9  -4       57.84       49.80     76.63 o
   9   9  -4       10.75      -31.59     87.21 o
  -9  10  -4       25.13       65.27     76.03 o
  -8  10  -4       65.12      -93.97    237.96 o
  -7  10  -4       21.14        9.50     33.91 o
  -6  10  -4       86.34       70.84     45.77 o
  -5  10  -4       76.75      108.99     23.44 o
  -4  10  -4       14.97       61.95     29.95 o
  -3  10  -4      200.08      176.16     96.66 o
  -2  10  -4      203.78      203.85     21.54 o
  -1  10  -4      222.60      229.92     21.85 o
   0  10  -4       48.99       68.71     60.26 o
   1  10  -4      278.32      275.48     56.67 o
   2  10  -4       92.92      116.95     20.54 o
   3  10  -4      105.28      110.25     29.44 o
   4  10  -4       77.79      127.32     75.51 o
   5  10  -4      135.75        0.01     78.42 o
   6  10  -4       77.66       62.27     33.27 o
   7  10  -4       43.05      -12.03     83.90 o
   8  10  -4       29.97       35.22     35.21 o
   9  10  -4       22.48      -49.71     89.66 o
  -8  11  -4       17.93        9.54     94.45 o
  -7  11  -4        5.50      -28.24     87.79 o
  -6  11  -4       45.73      -75.25     87.84 o
  -5  11  -4       19.79       18.39     83.56 o
  -4  11  -4       53.33      -77.51    119.12 o
  -3  11  -4       22.61       72.38     82.20 o
  -2  11  -4       93.01       86.48     84.06 o
  -1  11  -4      310.21      389.76     26.18 o
   0  11  -4       91.83       94.18     35.20 o
   1  11  -4      291.06      334.84     24.94 o
   2  11  -4       59.90       62.83     54.12 o
   3  11  -4      107.73       84.23     32.43 o
   4  11  -4        0.68      -30.09     69.00 o
   5  11  -4       40.43       21.76     84.03 o
   6  11  -4       14.17       76.84     85.68 o
   7  11  -4       16.14       20.28     35.27 o
   8  11  -4        5.25      -69.72    145.31 o
  -6  12  -4       55.07       69.86     94.21 o
  -5  12  -4       10.79       53.48     35.63 o
  -4  12  -4        3.85      -51.97     89.60 o
  -3  12  -4       10.96       30.94     88.52 o
  -2  12  -4        1.34       22.60     93.96 o
  -1  12  -4       31.80     -103.27    115.92 o
   0  12  -4        3.46       -8.34     72.58 o
   1  12  -4        6.77       64.43     86.03 o
   2  12  -4        1.35      -60.39     86.54 o
   3  12  -4       23.37      109.26     86.25 o
   4  12  -4       28.44       25.96     86.26 o
   5  12  -4       16.01      -13.91     88.36 o
   6  12  -4        2.72      -94.14     94.14 o
  -4  13  -4       33.34     -116.14    122.98 o
  -3  13  -4        3.03      -98.13     98.13 o
  -2  13  -4       28.61      -59.43    102.61 o
  -1  13  -4       38.66      -99.58    101.95 o
   0  13  -4       26.87       18.70     80.10 o
   1  13  -4       42.44      104.97    143.56 o
   2  13  -4       12.94       98.99     94.61 o
   3  13  -4       13.49      -30.05     96.39 o
   4  13  -4        0.60       33.42     96.42 o
   0   1  -3      904.38      933.44     29.27 o
   1   1  -3     1857.51     1880.54     69.46 o
  -1   2  -3    10053.16     9638.87    218.77 o
   0   2  -3     6367.04     6242.93     38.07 o
   1   2  -3    15160.27    15795.18    138.76 o
   2   2  -3    10145.12    10346.39    267.53 o
  -2   3  -3     5462.25     5926.36     97.02 o
  -1   3  -3     1174.44     1160.12     32.73 o
   0   3  -3     7829.69     7609.39    100.78 o
   1   3  -3     6601.70     6573.71    104.42 o
   2   3  -3      415.01      445.84     42.26 o
   3   3  -3     8160.38     8289.52    376.83 o
  -3   4  -3     3640.32     3562.52     84.19 o
  -2   4  -3     3902.82     3584.33    104.16 o
  -1   4  -3     3499.47     3599.15    106.73 o
   0   4  -3     3023.76     3093.07     53.04 o
   1   4  -3     4359.40     4380.29     57.94 o
   2   4  -3      902.80     1041.40     41.59 o
   3   4  -3     9943.94     9846.22    136.17 o
   4   4  -3      334.76      362.33     17.08 o
  -4   5  -3     2113.10     2129.76     75.08 o
  -3   5  -3     3416.89     3042.76     65.08 o
  -2   5  -3      228.74      259.86     11.91 o
  -1   5  -3     1330.59     1271.77     80.74 o
   0   5  -3    12412.94    13092.06    249.99 o
   1   5  -3     1003.32      943.24     31.17 o
   2   5  -3     2744.51     2701.55     68.07 o
   3   5  -3     1796.11     1819.49     57.68 o
   4   5  -3     1044.02     1017.72     37.29 o
   5   5  -3      264.31      245.03     13.92 o
  -5   6  -3      335.03      340.00     16.44 o
  -4   6  -3      272.01      251.06     20.52 o
  -3   6  -3     1141.50     1083.80     40.52 o
  -2   6  -3     1040.07     1108.41     69.83 o
  -1   6  -3     1052.86     1084.94     57.04 o
   0   6  -3      643.76      652.66     31.12 o
   1   6  -3     2471.87     2603.00     65.31 o
   2   6  -3     1162.32     1093.00     38.53 o
   3   6  -3      855.51      812.23     31.26 o
   4   6  -3     2386.49     2136.25     68.05 o
   5   6  -3       50.72       20.21     54.17 o
   6   6  -3     2412.61     2256.11     78.59 o
  -6   7  -3       16.86       41.68     61.28 o
  -5   7  -3     1090.99     1100.37     44.56 o
  -4   7  -3      129.68       81.26     24.37 o
  -3   7  -3      886.07      848.70     35.32 o
  -2   7  -3      100.79      113.91     18.82 o
  -1   7  -3     2121.61     2191.56     69.54 o
   0   7  -3     1580.03     1581.30     47.36 o
   1   7  -3      825.79      812.02     37.44 o
   2   7  -3     1105.55     1167.83     60.06 o
   3   7  -3     1410.11     1398.65     46.49 o
   4   7  -3        2.06      -65.39     81.09 o
   5   7  -3      914.31      844.06     36.88 o
   6   7  -3      221.47      231.37     18.21 o
   7   7  -3      323.20      312.99     19.44 o
  -7   8  -3      169.12      163.16     39.49 o
  -6   8  -3       79.79       89.24     66.80 o
  -5   8  -3       61.16       76.35     64.55 o
  -4   8  -3      759.00      758.47     33.91 o
  -3   8  -3     2097.17     1977.20     79.02 o
  -2   8  -3      530.08      510.89     39.64 o
  -1   8  -3     1388.81     1436.31     50.02 o
   0   8  -3      148.33      132.81     14.16 o
   1   8  -3      215.12      199.35     25.69 o
   2   8  -3     1528.30     1492.09     51.34 o
   3   8  -3        3.20       -3.95     59.49 o
   4   8  -3      317.35      318.25     26.27 o
   5   8  -3      399.31      464.42     21.38 o
   6   8  -3       81.38       58.64     65.06 o
   7   8  -3       78.72      102.71     21.20 o
   8   8  -3       14.58       31.37     74.87 o
  -8   9  -3      153.24      163.53     24.47 o
  -7   9  -3      106.73      135.94     42.12 o
  -6   9  -3       42.34      -40.55     60.41 o
  -5   9  -3      297.51      287.96     20.70 o
  -4   9  -3       87.36       65.39     57.51 o
  -3   9  -3      260.08      243.62     23.78 o
  -2   9  -3       96.86       56.53     65.44 o
  -1   9  -3      302.11      307.47     19.56 o
   0   9  -3       98.97       51.20     43.48 o
   1   9  -3       95.47      105.18     51.72 o
   2   9  -3      633.05      670.50     30.28 o
   3   9  -3       33.31       16.34     64.47 o
   4   9  -3      605.65      652.63     41.34 o
   5   9  -3      206.96      188.38     53.34 o
   6   9  -3      123.11      135.81     22.08 o
   7   9  -3       47.53      129.40     41.69 o
   8   9  -3       77.02       46.51     78.89 o
   9   9  -3       20.18       94.09     85.95 o
  -9  10  -3        8.86       10.83     92.59 o
  -8  10  -3        9.25       24.58     82.55 o
  -7  10  -3       61.56       54.10     48.27 o
  -6  10  -3       21.42     -109.55    130.57 o
  -5  10  -3       32.60        1.61     76.24 o
  -4  10  -3      108.15       39.40     76.70 o
  -3  10  -3      238.48      247.08     28.64 o
  -2  10  -3      245.41      307.32     21.59 o
  -1  10  -3      147.34      -32.90     76.94 o
   0  10  -3       99.86       26.99     60.05 o
   1  10  -3      461.46      527.58     32.80 o
   2  10  -3       31.36      -73.56     73.56 o
   3  10  -3       87.25        4.24     74.49 o
   4  10  -3      141.30      109.91     32.39 o
   5  10  -3       50.76      -75.53     75.53 o
   6  10  -3       15.52      -45.95     78.39 o
   7  10  -3       50.88      -43.00    127.99 o
   8  10  -3       51.76        4.12     87.61 o
   9  10  -3       20.95       75.28     37.02 o
  -8  11  -3       28.32        4.12    139.24 o
  -7  11  -3       30.81       47.37     36.00 o
  -6  11  -3        6.19      -81.08     85.21 o
  -5  11  -3       97.59       49.31     43.60 o
  -4  11  -3        6.57       48.08     79.02 o
  -3  11  -3        0.10      115.73     81.05 o
  -2  11  -3      136.64      161.11     25.23 o
  -1  11  -3       54.15      -86.03    142.47 o
   0  11  -3      171.78      225.37     64.77 o
   1  11  -3       50.81       75.04     78.28 o
   2  11  -3      103.52      113.95     79.07 o
   3  11  -3       64.34       23.12    122.13 o
   4  11  -3       53.71      -44.43     83.45 o
   5  11  -3       21.56      -24.15    101.00 o
   6  11  -3        7.05      -20.09     83.71 o
   7  11  -3       34.01      -67.38     86.83 o
   8  11  -3       13.03       98.49     91.57 o
  -6  12  -3        3.39       10.06     90.77 o
  -5  12  -3       44.64      -67.51    166.25 o
  -4  12  -3        1.95       -7.91     37.24 o
  -3  12  -3       13.37      -30.86     91.48 o
  -2  12  -3       50.16       92.02     72.51 o
  -1  12  -3       27.83      117.70     87.39 o
   0  12  -3       53.10       80.47     68.27 o
   1  12  -3       34.83       88.04     84.00 o
   2  12  -3       50.48       51.77     87.87 o
   3  12  -3        7.45     -111.07    111.07 o
   4  12  -3        4.72      -67.91    179.26 o
   5  12  -3       28.05       33.67     26.48 o
   6  12  -3       14.07      -39.35     39.35 o
  -4  13  -3       13.69       40.92     97.31 o
  -3  13  -3       14.34      126.48     97.10 o
  -2  13  -3        6.04      -35.97     99.97 o
  -1  13  -3        4.88       49.53     97.27 o
   0  13  -3       22.09      -31.05     86.87 o
   1  13  -3        4.87        7.04    125.11 o
   2  13  -3        9.60       96.69     45.28 o
   3  13  -3        5.69        6.34    131.57 o
   4  13  -3        6.01      -96.51     96.51 o
   0   1  -2     7921.94     7041.43    125.74 o
   1   1  -2    10265.31    10088.29    219.59 o
  -1   2  -2     1278.12     1239.84     27.73 o
   0   2  -2      824.53      882.65     18.07 o
   1   2  -2     2123.36     2191.89     83.50 o
   2   2  -2    38493.36    40962.95   1262.59 o
  -2   3  -2    11764.48    11693.55    548.94 o
  -1   3  -2    15995.71    17021.92    151.16 o
   0   3  -2     1674.44     1729.16     28.47 o
   1   3  -2     7259.91     7301.71    186.45 o
   2   3  -2     3367.35     3285.56     62.69 o
   3   3  -2     6508.46     6266.07    146.86 o
  -3   4  -2     1410.42     1412.80     47.41 o
  -2   4  -2      634.57      631.32     33.06 o
  -1   4  -2     6699.24     6332.33    111.41 o
   0   4  -2     2806.66     2920.91     80.91 o
   1   4  -2     5665.51     5954.82    112.44 o
   2   4  -2       70.19       94.91     37.73 o
   3   4  -2     2365.81     2410.76    103.18 o
   4   4  -2     1528.80     1492.74     53.22 o
  -4   5  -2      693.90      667.21     29.38 o
  -3   5  -2      676.63      651.09     25.01 o
  -2   5  -2     1780.09     1574.08     50.27 o
  -1   5  -2     5600.29     6035.73    171.01 o
   0   5  -2     5578.78     5274.75    106.82 o
   1   5  -2     1701.87     1766.79     50.12 o
   2   5  -2     6900.26     7058.28    136.48 o
   3   5  -2     8074.02     8021.46    125.30 o
   4   5  -2      292.37      297.17     16.73 o
   5   5  -2     1321.23     1292.75     50.21 o
  -5   6  -2     1248.32     1161.55     47.09 o
  -4   6  -2      539.23      550.43     19.33 o
  -3   6  -2      932.71      918.42     38.90 o
  -2   6  -2       66.99       72.88     51.53 o
  -1   6  -2     2032.68     2083.48     60.25 o
   0   6  -2     8135.18     8263.12     79.70 o
   1   6  -2       53.98       70.40     56.20 o
   2   6  -2     3486.68     3886.31    115.99 o
   3   6  -2      980.24      961.61     38.49 o
   4   6  -2      978.82     1017.34     45.83 o
   5   6  -2     3738.66     3689.12     85.72 o
   6   6  -2       76.48       18.20     61.76 o
  -6   7  -2     1118.37     1156.67     52.63 o
  -5   7  -2      665.45      596.88     24.17 o
  -4   7  -2     2202.47     2140.87     75.84 o
  -3   7  -2      152.80      169.72    105.41 o
  -2   7  -2      573.55      621.90     51.76 o
  -1   7  -2     2550.80     2593.01     73.87 o
   0   7  -2     1428.59     1544.67     44.97 o
   1   7  -2      267.79      296.95     17.89 o
   2   7  -2      250.29      245.87     14.64 o
   3   7  -2       98.29       77.81     20.71 o
   4   7  -2      909.19      894.80     51.54 o
   5   7  -2      197.09      209.09     17.87 o
   6   7  -2       60.25       70.19     24.03 o
   7   7  -2       37.24       -6.86     66.39 o
  -7   8  -2      146.07       -6.67     80.30 o
  -6   8  -2       92.92       68.91     19.62 o
  -5   8  -2       84.14      116.27     61.86 o
  -4   8  -2      751.72      775.57     31.80 o
  -3   8  -2      403.19      363.59     18.44 o
  -2   8  -2     1460.24     1401.36     51.61 o
  -1   8  -2     1996.60     1975.63     63.89 o
   0   8  -2      266.22      257.20     14.49 o
   1   8  -2      443.72      434.44     18.50 o
   2   8  -2     1172.02     1284.64     50.57 o
   3   8  -2     1924.29     1905.70     77.22 o
   4   8  -2      366.34      373.55     19.50 o
   5   8  -2      492.15      485.35     21.11 o
   6   8  -2       25.21       19.14     26.87 o
   7   8  -2       35.98       -1.48     84.76 o
   8   8  -2       52.20       75.93     30.55 o
  -8   9  -2       19.89       21.88    108.92 o
  -7   9  -2      217.63      206.36     23.98 o
  -6   9  -2      111.92      130.32     29.70 o
  -5   9  -2        4.80       10.82     36.72 o
  -4   9  -2     1186.52     1191.41     51.49 o
  -3   9  -2      183.45      194.01     20.36 o
  -2   9  -2      557.91      526.93     22.69 o
  -1   9  -2      226.49      225.64     19.66 o
   0   9  -2       75.75       79.52     63.88 o
   1   9  -2      368.10      356.55     19.47 o
   2   9  -2       18.46       28.01     64.81 o
   3   9  -2       78.60       81.68     25.35 o
   4   9  -2      113.50      140.44     29.76 o
   5   9  -2       47.54      -44.22     72.62 o
   6   9  -2      150.65      124.85     29.87 o
   7   9  -2      120.98       89.42    132.85 o
   8   9  -2        7.32       83.55     78.11 o
   9   9  -2       96.53      115.07     35.37 o
  -9  10  -2       29.70      -17.22     94.55 o
  -8  10  -2        2.25      -87.79     87.79 o
  -7  10  -2       48.40       27.64     34.12 o
  -6  10  -2       11.55       37.17     92.99 o
  -5  10  -2      176.79      182.34     23.57 o
  -4  10  -2       73.66       93.57     41.15 o
  -3  10  -2       24.18      -43.40     81.96 o
  -2  10  -2      243.92      259.47     21.69 o
  -1  10  -2       12.01      -12.71     73.15 o
   0  10  -2      288.02      331.27     18.87 o
   1  10  -2       26.60       17.78     98.74 o
   2  10  -2      397.30      400.24     21.74 o
   3  10  -2       39.61      140.37     43.42 o
   4  10  -2      328.74      299.44     33.59 o
   5  10  -2       35.18      -54.69     76.71 o
   6  10  -2       10.71      -78.89     78.89 o
   7  10  -2       46.77       94.29     82.63 o
   8  10  -2       34.59      -20.68    132.44 o
   9  10  -2       19.78      -72.42    136.25 o
  -8  11  -2       18.64      -38.57    124.18 o
  -7  11  -2       64.02       92.79     45.13 o
  -6  11  -2        1.68      -63.67     85.51 o
  -5  11  -2       17.58       35.46     74.34 o
  -4  11  -2       15.34       62.07     94.00 o
  -3  11  -2       57.65      -15.16     95.35 o
  -2  11  -2      108.05      113.42     34.71 o
  -1  11  -2       40.75      120.59     33.75 o
   0  11  -2       12.11       20.45     30.65 o
   1  11  -2       44.46       56.98     32.56 o
   2  11  -2       15.30       76.10     23.83 o
   3  11  -2       14.16       42.48     79.31 o
   4  11  -2       51.66       39.24     60.38 o
   5  11  -2       10.67      -81.86     81.86 o
   6  11  -2       57.87       74.32     54.73 o
   7  11  -2       10.71        8.31     34.44 o
   8  11  -2       13.63      -84.80     92.33 o
  -6  12  -2        8.25      -27.71     91.81 o
  -5  12  -2       35.66      -41.57    148.93 o
  -4  12  -2       12.61       60.39     91.80 o
  -3  12  -2        2.55       19.77     35.00 o
  -2  12  -2       34.35      -88.03    203.42 o
  -1  12  -2       12.00      -16.79    120.37 o
   0  12  -2       68.37       68.27     37.31 o
   1  12  -2       94.68      -42.15     88.96 o
   2  12  -2       36.21      -19.66     84.14 o
   3  12  -2       12.80       24.14     34.86 o
   4  12  -2       49.94       81.29     34.47 o
   5  12  -2       17.31       51.03     50.12 o
   6  12  -2       51.38       38.28     95.23 o
  -4  13  -2       32.17      -67.34    100.35 o
  -3  13  -2       12.09      -34.09     99.93 o
  -2  13  -2       11.70      123.51     94.29 o
  -1  13  -2        7.25        6.20     99.12 o
   0  13  -2        9.84       60.02     79.30 o
   1  13  -2        3.77       -4.53    137.90 o
   2  13  -2       10.51      -11.09    122.17 o
   3  13  -2        1.51      119.94     91.44 o
   4  13  -2       18.79      -26.96    175.90 o
   0   1  -1    36981.43    38666.31    739.30 o
   1   1  -1      869.42      852.03     63.54 o
  -1   2  -1    22092.16    21850.93    159.69 o
   0   2  -1     4173.50     4050.40     69.91 o
   1   2  -1    19198.45    19195.74    853.46 o
   2   2  -1     8283.28     8247.44    113.53 o
  -2   3  -1     1558.69     1739.04     38.76 o
  -1   3  -1     5875.74     5819.21     55.01 o
   0   3  -1    23782.71    24917.37    389.50 o
   1   3  -1     1640.53     1690.97     35.32 o
   2   3  -1    17012.93    17330.66    226.53 o
   3   3  -1      108.42      161.44     22.33 o
  -3   4  -1     7115.74     6991.07    244.53 o
  -2   4  -1     3752.57     3808.58     57.47 o
  -1   4  -1     2347.40     2482.85    118.11 o
   0   4  -1     3012.75     3036.03     40.82 o
   1   4  -1     3178.78     3460.24     53.10 o
   2   4  -1     2277.99     2537.02     60.47 o
   3   4  -1     9059.61     8578.65     86.10 o
   4   4  -1     2739.76     2732.08     61.73 o
  -4   5  -1      560.32      565.60     25.52 o
  -3   5  -1      184.32      214.57     14.07 o
  -2   5  -1     5417.16     5296.86    103.59 o
  -1   5  -1     3390.45     3278.29     68.22 o
   0   5  -1     2307.19     2376.81     48.04 o
   1   5  -1     2407.84     2361.62     54.22 o
   2   5  -1     5897.62     5505.66    101.80 o
   3   5  -1     2719.61     2880.38    131.18 o
   4   5  -1     1701.09     1798.41    118.59 o
   5   5  -1     1442.38     1297.95     42.29 o
  -5   6  -1      742.76      753.96     30.08 o
  -4   6  -1      141.34      168.60     13.71 o
  -3   6  -1      678.24      636.02     29.71 o
  -2   6  -1     2121.40     2048.15     61.13 o
  -1   6  -1     3691.88     3784.22     72.21 o
   0   6  -1     7061.64     7495.12    115.67 o
   1   6  -1     3922.55     3862.93     72.10 o
   2   6  -1      803.84      883.43     41.15 o
   3   6  -1      471.47      464.08     24.62 o
   4   6  -1     1413.77     1305.27     43.59 o
   5   6  -1      442.46      473.52     19.92 o
   6   6  -1     1024.51     1083.29     43.39 o
  -6   7  -1      408.43      438.38     27.41 o
  -5   7  -1     1819.60     1730.27     59.51 o
  -4   7  -1      544.87      489.41     20.23 o
  -3   7  -1      541.19      537.30     26.00 o
  -2   7  -1      324.94      322.37     15.34 o
  -1   7  -1     1248.47     1320.22    102.11 o
   0   7  -1     1177.31     1201.96     38.68 o
   1   7  -1     2488.65     2365.57     69.93 o
   2   7  -1     1963.72     1940.35     67.30 o
   3   7  -1      489.86      451.48     16.53 o
   4   7  -1      286.83      304.90     38.26 o
   5   7  -1     1905.71     1681.12    150.66 o
   6   7  -1      274.95      238.95     18.39 o
   7   7  -1        2.07      -68.17     68.17 o
  -7   8  -1      187.91      204.88     37.25 o
  -6   8  -1      187.44      194.19     19.51 o
  -5   8  -1      151.93      186.97     36.73 o
  -4   8  -1     2387.90     2416.48     82.72 o
  -3   8  -1      121.00      131.87     71.17 o
  -2   8  -1     2056.03     2116.70     76.84 o
  -1   8  -1      463.08      490.44     20.52 o
   0   8  -1      342.53      350.24     26.92 o
   1   8  -1      892.03      852.74     37.85 o
   2   8  -1      999.38     1039.73     43.55 o
   3   8  -1      476.16      514.53     23.50 o
   4   8  -1      132.00       20.41     63.12 o
   5   8  -1       26.60       68.64     62.24 o
   6   8  -1       17.49      -87.64    158.30 o
   7   8  -1       54.13       50.79     69.30 o
   8   8  -1       16.22      -77.82     87.85 o
  -8   9  -1       36.59       14.05     80.83 o
  -7   9  -1       30.03       -3.62     77.25 o
  -6   9  -1       14.07       32.31     73.05 o
  -5   9  -1      374.66      401.09     21.02 o
  -4   9  -1      194.67      152.28     65.15 o
  -3   9  -1      424.69      395.87     22.57 o
  -2   9  -1      211.82      200.42     19.24 o
  -1   9  -1      156.39      164.98     59.94 o
   0   9  -1       43.57       48.34     18.71 o
   1   9  -1      378.21      391.75     21.03 o
   2   9  -1      418.48      417.92     19.77 o
   3   9  -1      242.87      263.61     54.09 o
   4   9  -1      598.42      534.63     21.94 o
   5   9  -1       26.03       -3.25     67.54 o
   6   9  -1       81.02       34.31     73.95 o
   7   9  -1       34.69       31.72     92.82 o
   8   9  -1       65.62       45.71     79.55 o
   9   9  -1       40.86       55.44     81.82 o
  -9  10  -1       35.97       26.86     90.59 o
  -8  10  -1        7.38       64.43     83.86 o
  -7  10  -1       85.30       58.53     81.59 o
  -6  10  -1      116.44       91.76     78.40 o
  -5  10  -1       27.58       40.60     23.15 o
  -4  10  -1      326.65      278.61     77.97 o
  -3  10  -1       58.91       84.74     29.93 o
  -2  10  -1      156.95      114.39     72.59 o
  -1  10  -1      132.63      150.03     25.34 o
   0  10  -1       21.56       54.74     59.04 o
   1  10  -1      211.80      170.02     36.59 o
   2  10  -1       35.08       63.42     68.00 o
   3  10  -1      310.33      312.85     21.44 o
   4  10  -1       16.38      -77.24     77.24 o
   5  10  -1       46.34      111.13     31.38 o
   6  10  -1       29.58       77.52     75.65 o
   7  10  -1        7.64       16.37     32.27 o
   8  10  -1       20.83      -14.38     84.33 o
   9  10  -1        3.29      101.27     88.47 o
  -8  11  -1       20.88       22.72     92.34 o
  -7  11  -1       11.70       -1.74     51.33 o
  -6  11  -1       39.17      -37.68    102.58 o
  -5  11  -1       47.01       49.70     25.36 o
  -4  11  -1        6.52      -81.42     83.87 o
  -3  11  -1      102.33       99.49     32.47 o
  -2  11  -1       62.20       86.97     83.19 o
  -1  11  -1       46.87       90.54     83.20 o
   0  11  -1       47.51       58.87     69.93 o
   1  11  -1       87.04      101.75     79.33 o
   2  11  -1       44.53      -35.75    125.11 o
   3  11  -1       51.35        8.23     32.98 o
   4  11  -1      169.12      205.77     25.00 o
   5  11  -1       19.35       56.08     47.13 o
   6  11  -1       31.54       34.56     34.10 o
   7  11  -1       42.24        6.60     85.60 o
   8  11  -1        9.89      -79.54    108.74 o
  -6  12  -1        6.54      -95.33     95.33 o
  -5  12  -1       22.98       35.79     90.69 o
  -4  12  -1       44.64      -48.07     91.95 o
  -3  12  -1        8.80       -3.43     35.22 o
  -2  12  -1       12.81        6.06     61.06 o
  -1  12  -1       62.63      116.60     37.50 o
   0  12  -1       37.92      -69.17     74.60 o
   1  12  -1       23.62        0.12     87.64 o
   2  12  -1       39.55       98.80     86.22 o
   3  12  -1       19.96      -62.74     86.65 o
   4  12  -1        6.48       14.87     87.39 o
   5  12  -1       46.36       26.97     92.39 o
   6  12  -1       51.67      -21.28     85.19 o
  -4  13  -1        6.71       26.35    100.88 o
  -3  13  -1        1.14      -41.30    102.90 o
  -2  13  -1        7.80      -35.39    100.01 o
  -1  13  -1       32.07       78.23    100.49 o
   0  13  -1       26.71      -24.49     86.14 o
   1  13  -1       43.87       64.30     38.87 o
   2  13  -1       25.68       49.64     39.04 o
   3  13  -1       17.53      -29.01     95.80 o
   4  13  -1       17.65      -94.82     94.82 o
   1   1   0      349.62      373.18     12.56 o
  -1   2   0    15737.68    15740.98     69.69 o
   0   2   0    55338.96    61461.06    984.19 o
   1   2   0     1935.55     2199.17     38.55 o
   2   2   0    13129.92    12081.33    601.81 o
  -2   3   0     9054.15     9125.26    311.70 o
  -1   3   0     2267.59     2489.07     99.54 o
   0   3   0    20239.30    20816.05    405.91 o
   1   3   0    22064.63    22001.17    970.93 o
   2   3   0     7692.25     7987.84    165.54 o
   3   3   0     3430.82     3691.58     92.59 o
  -3   4   0     1239.13     1512.55     47.25 o
  -2   4   0       50.38        7.14     39.66 o
  -1   4   0     1235.10     1072.92     37.39 o
   0   4   0     3965.38     4126.41     92.74 o
   1   4   0        7.96       10.26     27.50 o
   2   4   0    15477.25    15467.50    379.69 o
   3   4   0     3657.17     3221.33     59.58 o
   4   4   0     1661.56     1650.63     53.03 o
  -4   5   0     1346.31     1336.82     47.95 o
  -3   5   0     4861.19     4953.83    130.16 o
  -2   5   0      162.12      149.91     10.57 o
  -1   5   0     1382.41     1445.66     47.34 o
   0   5   0     2429.99     2311.89     44.64 o
   1   5   0    10446.41    11294.12    101.77 o
   2   5   0        3.75       10.58     14.47 o
   3   5   0        1.05        3.00     40.01 o
   4   5   0     1110.39     1045.05     37.81 o
   5   5   0        6.16       57.37     48.19 o
  -5   6   0     1285.36     1156.58     46.87 o
  -4   6   0     2459.77     2188.83     69.11 o
  -3   6   0      245.63      230.79     15.04 o
  -2   6   0     2255.92     2282.83     61.47 o
  -1   6   0     9449.48     9616.79    103.45 o
   0   6   0      207.14      216.40     11.41 o
   1   6   0     9983.99    10144.92    149.62 o
   2   6   0      242.85      198.28     65.24 o
   3   6   0       74.87       71.74     25.02 o
   4   6   0       10.48       30.86     41.25 o
   5   6   0      651.53      650.69     39.73 o
   6   6   0      136.60       75.90     59.18 o
  -6   7   0      813.25      856.57     37.76 o
  -5   7   0       25.60      -43.30     61.84 o
  -4   7   0     1042.40     1047.21     45.88 o
  -3   7   0      218.63      191.10     14.98 o
  -2   7   0     1650.39     1475.69     53.96 o
  -1   7   0      107.06      135.76     34.55 o
   0   7   0       97.81       97.85     14.02 o
   1   7   0     2808.56     2628.48     87.33 o
   2   7   0      627.04      539.89     26.83 o
   3   7   0      458.55      491.36     28.35 o
   4   7   0     1897.76     1763.02     58.28 o
   5   7   0        0.50       -9.46     58.00 o
   6   7   0      175.94      177.25     18.33 o
   7   7   0      373.25      397.61     44.17 o
  -7   8   0        9.64      -47.57     71.98 o
  -6   8   0      114.99      104.40     26.97 o
  -5   8   0     1553.23     1572.29     57.91 o
  -4   8   0       44.01       83.19     25.11 o
  -3   8   0     2434.89     2414.21     83.35 o
  -2   8   0      790.01      825.86     36.20 o
  -1   8   0      333.68      324.15     31.20 o
   0   8   0       74.19       80.59     38.04 o
   1   8   0       36.39       40.25     49.76 o
   2   8   0     1022.34     1004.32     42.88 o
   3   8   0      234.63      290.71     36.67 o
   4   8   0       10.38      -72.82     87.35 o
   5   8   0       56.96       68.06     47.54 o
   6   8   0       11.41      -58.47     90.01 o
   7   8   0      125.37      144.53     21.87 o
   8   8   0      301.25      291.25     23.83 o
  -8   9   0        1.72        2.36     32.41 o
  -7   9   0       17.54      -78.46     78.46 o
  -6   9   0      111.45       91.93     73.93 o
  -5   9   0       37.98       28.32     72.29 o
  -4   9   0       78.62      -46.19     69.64 o
  -3   9   0      164.71      137.64     37.17 o
  -2   9   0      110.73      106.31     25.42 o
  -1   9   0        8.54      -36.91    120.30 o
   0   9   0      127.51      156.88     30.69 o
   1   9   0       95.49       93.76     34.67 o
   2   9   0     1160.27     1066.77     43.49 o
   3   9   0     1833.74     1938.74     67.34 o
   4   9   0      106.61      107.75     50.97 o
   5   9   0      312.84      274.82     20.54 o
   6   9   0       24.26      -54.20     74.00 o
   7   9   0        6.93      -36.52    157.87 o
   8   9   0        2.15        2.36    144.52 o
   9   9   0       10.04       -7.77     85.74 o
  -9  10   0       17.42      -93.77     93.77 o
  -8  10   0       61.23       27.74     35.20 o
  -7  10   0        0.96       -3.72     81.71 o
  -6  10   0      123.30       77.92     65.36 o
  -5  10   0      212.99      131.25     59.05 o
  -4  10   0       17.06      -61.57     76.11 o
  -3  10   0     1015.43     1058.66     48.62 o
  -2  10   0        5.54       -2.96     72.99 o
  -1  10   0        3.33       27.38     43.75 o
   0  10   0        0.41       50.65     58.33 o
   1  10   0      155.72      188.23     91.54 o
   2  10   0      232.69      216.27     20.92 o
   3  10   0       21.96       -6.78     72.90 o
   4  10   0      177.07      159.88     43.26 o
   5  10   0       10.55     -118.33    120.43 o
   6  10   0       30.09       39.26     79.71 o
   7  10   0       75.26       45.85     34.11 o
   8  10   0        2.72      -17.04     95.04 o
   9  10   0       73.14      118.90     90.23 o
  -8  11   0        1.41      -57.26    117.63 o
  -7  11   0        6.47      -91.25     91.25 o
  -6  11   0       99.59       16.56     84.95 o
  -5  11   0        2.85       52.03     81.93 o
  -4  11   0        3.54       -8.18    100.58 o
  -3  11   0       18.37       38.57     80.84 o
  -2  11   0      184.30      199.54     41.15 o
  -1  11   0      136.99       29.38     85.33 o
   0  11   0       57.63       48.71     37.02 o
   1  11   0       78.13      -38.73     79.82 o
   2  11   0      123.48      164.98     68.06 o
   3  11   0      266.80      229.12     24.96 o
   4  11   0        9.17       30.98     33.76 o
   5  11   0      108.84      129.66     29.73 o
   6  11   0       25.01       -6.63    141.70 o
   7  11   0        1.48      -15.87    148.71 o
   8  11   0        4.25      -79.17     93.28 o
  -6  12   0       58.53       47.62     93.68 o
  -5  12   0        1.21      -76.75    125.04 o
  -4  12   0        7.34       15.09    117.00 o
  -3  12   0        6.28       37.96     37.97 o
  -2  12   0       68.08      101.06     27.30 o
  -1  12   0       42.53       36.15    104.69 o
   0  12   0        0.98      -13.64     74.18 o
   1  12   0        0.36       24.12     85.46 o
   2  12   0        0.35        3.65     35.73 o
   3  12   0       13.61       45.05     34.40 o
   4  12   0       20.29      -68.02     89.13 o
   5  12   0       38.37     -107.80    107.80 o
   6  12   0        0.00      -32.64     92.91 o
  -4  13   0       16.61       80.80     98.20 o
  -3  13   0        5.12      -17.40     41.97 o
  -2  13   0        1.78      -62.13     99.57 o
  -1  13   0       27.97       63.36     51.59 o
   0  13   0       25.19       44.20     80.25 o
   1  13   0        9.47      -89.78    156.09 o
   2  13   0       23.64      -54.23    135.46 o
   3  13   0       13.97      -16.52     40.11 o
   4  13   0        5.78       -2.38     96.18 o
   0   1   1    37198.36    40027.21    323.75 o
   1   1   1     1263.42     1221.54     58.13 o
  -1   2   1    20578.35    20184.92     79.71 o
   0   2   1     3944.87     3955.59     66.94 o
   1   2   1    21753.50    20988.59    574.27 o
   2   2   1     7911.70     7764.50     59.16 o
  -2   3   1     1381.59     1572.66     37.61 o
  -1   3   1     6092.36     6006.73     56.23 o
   0   3   1    23162.21    24099.57    817.02 o
   1   3   1     2165.17     2227.35     38.42 o
   2   3   1    15732.65    15777.51    153.14 o
   3   3   1      213.34      263.31     11.12 o
  -3   4   1     7451.34     7346.55     81.24 o
  -2   4   1     3558.26     3659.42     56.74 o
  -1   4   1     1600.92     1679.35     42.26 o
   0   4   1     3407.21     3500.47     43.21 o
   1   4   1     2931.38     3205.68     74.50 o
   2   4   1     2074.14     2258.42    111.66 o
   3   4   1     8336.43     7835.91    182.69 o
   4   4   1     2090.30     2063.49     57.29 o
  -4   5   1      773.48      777.00     33.06 o
  -3   5   1      263.90      282.37     12.47 o
  -2   5   1     5710.06     5651.12    140.32 o
  -1   5   1     3412.90     3307.04     60.90 o
   0   5   1     1648.49     1726.01     40.77 o
   1   5   1     2570.30     2551.18    183.45 o
   2   5   1     5725.64     5466.09    158.37 o
   3   5   1     2581.24     2735.69     63.68 o
   4   5   1     1602.96     1582.96     59.46 o
   5   5   1     1460.18     1364.69     60.12 o
  -5   6   1      887.65      847.66     32.90 o
  -4   6   1      161.31      147.68     52.75 o
  -3   6   1      818.54      807.87     38.65 o
  -2   6   1     1823.05     1853.49    106.49 o
  -1   6   1     3540.23     3655.81    106.77 o
   0   6   1     6850.04     7264.51     80.05 o
   1   6   1     3796.17     3587.44     90.16 o
   2   6   1      817.73      827.18     37.61 o
   3   6   1      543.20      516.16     24.25 o
   4   6   1     1454.38     1382.46     44.23 o
   5   6   1      397.61      437.75     19.87 o
   6   6   1     1022.07      980.22     45.27 o
  -6   7   1      453.00      456.60     19.82 o
  -5   7   1     1821.96     1718.80     80.34 o
  -4   7   1      546.44      490.04     32.88 o
  -3   7   1      706.19      702.24     30.35 o
  -2   7   1      484.31      433.01     16.22 o
  -1   7   1     1401.40     1610.67     64.54 o
   0   7   1      967.61     1028.37     33.32 o
   1   7   1     2338.68     2444.55     70.55 o
   2   7   1     1888.46     1932.47     70.36 o
   3   7   1      458.07      392.09     17.03 o
   4   7   1      209.74      225.72     17.26 o
   5   7   1     1954.15     1940.46     98.67 o
   6   7   1      223.99      245.51     18.80 o
   7   7   1        1.37       14.67     25.44 o
  -7   8   1      171.36      179.45     34.62 o
  -6   8   1      149.98      143.06     19.89 o
  -5   8   1      164.18      180.48     65.58 o
  -4   8   1     2194.91     2160.61    102.82 o
  -3   8   1      154.03      117.02     49.81 o
  -2   8   1     1808.16     1748.95     55.33 o
  -1   8   1      541.46      506.35     22.87 o
   0   8   1      281.08      294.59     18.40 o
   1   8   1      855.17      829.43     76.04 o
   2   8   1      845.42      841.08     59.23 o
   3   8   1      460.16      505.56     19.32 o
   4   8   1      162.25      120.24     24.20 o
   5   8   1       21.15       31.95     82.08 o
   6   8   1       29.53      -32.95    129.00 o
   7   8   1       46.64       53.60     72.93 o
   8   8   1       18.62       25.26     76.84 o
  -8   9   1       35.90      -81.55     84.39 o
  -7   9   1       41.20       38.68     79.55 o
  -6   9   1        9.02        8.04     73.74 o
  -5   9   1      356.30      371.81     21.49 o
  -4   9   1      209.08      199.63     20.40 o
  -3   9   1      372.30      353.16     20.44 o
  -2   9   1      198.14      189.17     19.99 o
  -1   9   1      146.23      110.34     54.63 o
   0   9   1       70.70       56.63     25.12 o
   1   9   1      454.82      446.39     23.15 o
   2   9   1      364.83      363.19     19.95 o
   3   9   1      255.19      271.14     19.76 o
   4   9   1      575.42      509.34     33.27 o
   5   9   1       31.69      102.16     69.61 o
   6   9   1       76.25       75.83     29.36 o
   7   9   1       35.89     -125.53    178.06 o
   8   9   1       57.35      -48.75     81.32 o
   9   9   1       39.37      101.71     40.80 o
  -9  10   1       39.91        1.98     93.89 o
  -8  10   1        6.81      -47.48     86.76 o
  -7  10   1       86.76       85.31     25.53 o
  -6  10   1      119.22      132.90     24.62 o
  -5  10   1       31.85      -58.73     77.13 o
  -4  10   1      311.97      308.02     24.09 o
  -3  10   1       53.10       81.04     21.56 o
  -2  10   1      181.56      195.79     85.73 o
  -1  10   1      117.21       98.27     73.80 o
   0  10   1       15.08      -64.80     64.80 o
   1  10   1      215.47      142.17     67.91 o
   2  10   1       28.70       26.06     45.12 o
   3  10   1      296.47      202.85     58.79 o
   4  10   1       10.26       29.65     41.37 o
   5  10   1       50.30       44.51     36.05 o
   6  10   1       23.79       49.06     94.46 o
   7  10   1       10.36       30.22     81.94 o
   8  10   1       17.53       72.81     85.65 o
   9  10   1        5.03        0.10     92.09 o
  -8  11   1       24.57      -97.14     97.14 o
  -7  11   1       10.69       32.15     36.13 o
  -6  11   1       32.03     -151.22    163.53 o
  -5  11   1       56.89      -40.86     85.91 o
  -4  11   1        6.33      -59.00     84.18 o
  -3  11   1      101.96      118.35     32.60 o
  -2  11   1       57.34        7.09     83.10 o
  -1  11   1       45.78       99.19     33.66 o
   0  11   1       49.78       47.81     69.29 o
   1  11   1       77.70       92.02     82.29 o
   2  11   1       42.08      -56.31     81.66 o
   3  11   1       40.35      -81.50     81.50 o
   4  11   1      178.34      103.02     33.04 o
   5  11   1       21.00       -0.36     61.65 o
   6  11   1       30.03       82.41     89.67 o
   7  11   1       48.78       98.02     37.28 o
   8  11   1       10.21      102.42     92.59 o
  -6  12   1        6.54      140.21     93.62 o
  -5  12   1       27.08       81.12     93.43 o
  -4  12   1       35.02       34.04     36.92 o
  -3  12   1        7.91      -35.51     35.51 o
  -2  12   1       18.55      -31.46     90.88 o
  -1  12   1       53.10      -72.38     93.51 o
   0  12   1       38.39      -43.91     74.55 o
   1  12   1       22.00        4.53    112.13 o
   2  12   1       48.08      -18.76    256.31 o
   3  12   1       21.90      -92.56     92.56 o
   4  12   1        6.09      -74.10     88.33 o
   5  12   1       42.73      -92.97     92.97 o
   6  12   1       55.93       55.99     96.14 o
  -4  13   1        5.67      114.68     96.76 o
  -3  13   1        2.82       26.68    132.98 o
  -2  13   1        6.78       51.67     99.58 o
  -1  13   1       39.53       80.69     95.56 o
   0  13   1       25.56       62.72     38.63 o
   1  13   1       46.89      -90.56     96.71 o
   2  13   1       28.08      -65.26     99.30 o
   3  13   1       15.20       25.83    123.54 o
   4  13   1       17.32        7.55     64.46 o
   0   1   2     7782.91     7040.19     27.37 o
   1   1   2    12905.29    11767.17    139.04 o
  -1   2   2      762.54      773.66     46.45 o
   0   2   2     1249.89     1346.37     35.45 o
   1   2   2     2896.12     2930.06     89.35 o
   2   2   2    36086.18    36836.08   1043.43 o
  -2   3   2    10805.22    10692.68    233.95 o
  -1   3   2    14089.61    15114.53    398.14 o
   0   3   2     1631.24     1660.33     45.14 o
   1   3   2     6803.55     6709.95    321.46 o
   2   3   2     3506.80     3313.94     48.54 o
   3   3   2     6541.65     5878.92     76.11 o
  -3   4   2     1291.00     1247.65     61.93 o
  -2   4   2      973.36     1070.81     49.50 o
  -1   4   2     8294.09     8277.47     76.39 o
   0   4   2     2466.48     2580.42     50.55 o
   1   4   2     6018.21     6445.62    403.02 o
   2   4   2       96.10       95.97     25.03 o
   3   4   2     1983.63     1845.02     51.35 o
   4   4   2     1457.55     1584.22     54.36 o
  -4   5   2      567.48      522.06     21.28 o
  -3   5   2      677.65      650.44     33.76 o
  -2   5   2     1926.72     1776.91     53.32 o
  -1   5   2     5080.78     5316.67    126.51 o
   0   5   2     5761.66     5588.45     78.84 o
   1   5   2     1628.00     1621.43     77.21 o
   2   5   2     6418.28     6286.11    181.10 o
   3   5   2     7984.28     7718.36    110.12 o
   4   5   2      192.97      212.67     12.80 o
   5   5   2     1409.32     1394.17     78.89 o
  -5   6   2     1179.35     1032.44     42.40 o
  -4   6   2      678.87      703.87     25.38 o
  -3   6   2      927.76      906.83     54.29 o
  -2   6   2      199.27      206.55     12.85 o
  -1   6   2     1698.23     1585.68     57.90 o
   0   6   2     7829.59     8314.76    252.88 o
   1   6   2       37.24       20.80     44.82 o
   2   6   2     3538.66     3850.85    337.28 o
   3   6   2     1107.59     1109.23     41.16 o
   4   6   2      803.80      801.32     46.50 o
   5   6   2     4009.18     3841.91     89.32 o
   6   6   2       72.47      124.70     28.57 o
  -6   7   2     1077.48     1087.08     39.89 o
  -5   7   2      631.70      582.69     27.38 o
  -4   7   2     2178.83     2127.95    103.25 o
  -3   7   2      181.15      105.00     34.81 o
  -2   7   2      553.60      559.19     23.45 o
  -1   7   2     2614.30     2755.49     74.94 o
   0   7   2     1479.22     1488.88     38.15 o
   1   7   2      310.09      321.51     16.64 o
   2   7   2      271.59      281.14     17.46 o
   3   7   2      136.99      161.07     15.74 o
   4   7   2      822.45      823.69     39.51 o
   5   7   2      137.98      152.28     39.57 o
   6   7   2       35.45        1.92     63.56 o
   7   7   2       43.13       58.44     67.17 o
  -7   8   2      164.01      161.96     22.76 o
  -6   8   2       86.35       84.62     53.13 o
  -5   8   2       38.62       11.56     65.22 o
  -4   8   2      786.99      732.84     28.43 o
  -3   8   2      352.09      299.78     21.90 o
  -2   8   2     1395.39     1395.55     53.17 o
  -1   8   2     1667.04     1660.82     53.79 o
   0   8   2      293.75      270.07     15.47 o
   1   8   2      414.54      432.59     20.59 o
   2   8   2     1085.11     1134.89     50.36 o
   3   8   2     1824.14     1737.82     82.00 o
   4   8   2      356.84      322.90     19.11 o
   5   8   2      475.05      460.03     22.39 o
   6   8   2       38.12        8.13     27.93 o
   7   8   2       20.32       75.73     73.34 o
   8   8   2       52.30       23.46     32.74 o
  -8   9   2       14.08       39.29     81.87 o
  -7   9   2      224.34      209.23     46.08 o
  -6   9   2      110.11       87.64     68.98 o
  -5   9   2        8.58       38.20     71.91 o
  -4   9   2     1206.66     1276.49     51.64 o
  -3   9   2      141.37      157.15     19.84 o
  -2   9   2      557.13      533.56     25.06 o
  -1   9   2      311.65      283.46     91.72 o
   0   9   2       84.00      126.10     18.87 o
   1   9   2      335.11      356.55     37.21 o
   2   9   2        4.78      -40.53     81.67 o
   3   9   2      108.46       11.01     69.10 o
   4   9   2      123.68      133.74     26.41 o
   5   9   2       45.13       29.73     69.74 o
   6   9   2      143.26      110.94     32.50 o
   7   9   2      130.25       39.19     85.45 o
   8   9   2        6.62        5.07     82.85 o
   9   9   2      103.18       22.72     88.74 o
  -9  10   2       25.76      -66.04     95.25 o
  -8  10   2        3.30        9.36     87.95 o
  -7  10   2       49.27       63.95     35.41 o
  -6  10   2       15.46       24.34     36.71 o
  -5  10   2      185.82      161.01     24.17 o
  -4  10   2       90.13      136.21     23.37 o
  -3  10   2       36.70      -55.52     77.69 o
  -2  10   2      240.98      100.88     76.63 o
  -1  10   2        8.00        1.66     75.24 o
   0  10   2      256.93      280.94     22.56 o
   1  10   2       24.00       51.52     72.05 o
   2  10   2      390.63      382.48     52.49 o
   3  10   2       47.97      -62.32     75.09 o
   4  10   2      316.56      288.65     23.89 o
   5  10   2       40.12       27.47     40.55 o
   6  10   2        7.86      -33.84     33.84 o
   7  10   2       47.30      -86.77     86.77 o
   8  10   2       31.88       32.02     49.98 o
   9  10   2       18.52       42.18     52.43 o
  -8  11   2       20.92      -13.28     38.23 o
  -7  11   2       67.23       88.81     91.28 o
  -6  11   2        1.29      -79.26     88.78 o
  -5  11   2       17.98        7.22     85.21 o
  -4  11   2       18.05     -120.71    129.26 o
  -3  11   2       52.46       -9.91     53.25 o
  -2  11   2      125.18      179.12     26.71 o
  -1  11   2       36.69      -38.95    163.05 o
   0  11   2        6.60       17.86     33.48 o
   1  11   2       47.49       65.41     80.82 o
   2  11   2       10.85       55.53     32.80 o
   3  11   2       15.02       56.18     34.27 o
   4  11   2       44.97       -4.46     83.87 o
   5  11   2        4.04      -69.17     83.72 o
   6  11   2       69.71       58.21     87.41 o
   7  11   2        7.84        1.28    126.35 o
   8  11   2       17.74      -31.05     96.41 o
  -6  12   2       10.14       -3.52     98.42 o
  -5  12   2       35.23       22.23     39.55 o
  -4  12   2       15.01       64.00     91.98 o
  -3  12   2        4.96      -33.71     47.79 o
  -2  12   2       31.03       81.88     35.70 o
  -1  12   2        8.03       23.55     93.22 o
   0  12   2       58.47       71.56     65.03 o
   1  12   2      103.97      196.13     51.66 o
   2  12   2       36.27      -89.73     89.73 o
   3  12   2       17.80      -64.36    100.88 o
   4  12   2       42.80      -50.48     90.11 o
   5  12   2       15.90       10.62     90.57 o
   6  12   2       47.37       31.86    173.12 o
  -4  13   2       24.89       89.57     39.42 o
  -3  13   2       10.31        6.53     78.10 o
  -2  13   2       17.55        0.18     43.35 o
  -1  13   2        9.69      -52.67    102.00 o
   0  13   2        8.15       30.47     63.85 o
   1  13   2        3.60       24.55     61.86 o
   2  13   2       11.65      -15.55     97.89 o
   3  13   2        1.93       54.70    107.75 o
   4  13   2       20.92       60.68     96.24 o
   0   1   3     1704.21     1849.10     25.75 o
   1   1   3     1328.38     1275.87     21.98 o
  -1   2   3     9869.67     9330.86    200.89 o
   0   2   3     7066.29     7076.99     51.91 o
   1   2   3    14247.88    13763.89    143.47 o
   2   2   3    10267.03     9483.16    542.56 o
  -2   3   3     6167.11     6515.74     64.94 o
  -1   3   3     1219.44     1199.33     53.19 o
   0   3   3     7155.26     6883.43     58.13 o
   1   3   3     6763.14     6698.04     79.82 o
   2   3   3      660.95      597.54     45.00 o
   3   3   3     7963.75     7596.11     75.95 o
  -3   4   3     3289.32     3284.17     82.07 o
  -2   4   3     3819.73     3446.49     58.82 o
  -1   4   3     4281.56     4255.26     60.08 o
   0   4   3     2624.79     2689.17     40.69 o
   1   4   3     4340.25     4287.51     76.41 o
   2   4   3      671.55      835.80     39.02 o
   3   4   3    10108.31     9438.94     91.44 o
   4   4   3      394.59      422.61     15.56 o
  -4   5   3     2243.68     2252.55     65.13 o
  -3   5   3     3317.62     3039.68    153.89 o
  -2   5   3      201.58      214.58     15.53 o
  -1   5   3     1406.61     1370.14    105.61 o
   0   5   3    11378.11    11628.65    233.20 o
   1   5   3     1149.12     1157.55     38.26 o
   2   5   3     2900.47     2871.00     94.88 o
   3   5   3     1500.02     1453.63     55.95 o
   4   5   3     1023.61      991.38     38.94 o
   5   5   3      221.54      212.23     26.40 o
  -5   6   3      319.51      291.09     50.16 o
  -4   6   3      254.51      200.72     19.18 o
  -3   6   3      979.66      996.41     40.23 o
  -2   6   3      941.06      941.36     48.57 o
  -1   6   3      828.14      857.28     37.66 o
   0   6   3      786.30      843.36     30.35 o
   1   6   3     2561.33     2710.48     67.73 o
   2   6   3     1337.31     1302.63    108.38 o
   3   6   3      836.10      770.65     35.10 o
   4   6   3     2337.27     2199.83     76.20 o
   5   6   3       47.09       35.89     57.24 o
   6   6   3     2050.47     1829.25     57.76 o
  -6   7   3       19.60      -53.34     65.89 o
  -5   7   3     1320.48     1365.38     53.32 o
  -4   7   3      203.92      178.34     17.28 o
  -3   7   3      956.40      907.60     37.70 o
  -2   7   3      123.46      155.87     16.79 o
  -1   7   3     2391.89     2323.48    123.11 o
   0   7   3     1571.87     1649.39     48.11 o
   1   7   3      909.26      967.46     42.73 o
   2   7   3      971.67      954.25     82.70 o
   3   7   3     1541.74     1532.06     51.40 o
   4   7   3        9.85      -54.68     58.90 o
   5   7   3      954.99      942.65     36.79 o
   6   7   3      253.80      267.78     19.48 o
   7   7   3      287.55      295.54     28.98 o
  -7   8   3      158.13      102.19     77.80 o
  -6   8   3       60.74       46.47     70.38 o
  -5   8   3       57.28       92.40     59.96 o
  -4   8   3      651.69      707.64     33.37 o
  -3   8   3     1901.83     1705.76    101.39 o
  -2   8   3      629.48      628.87     23.06 o
  -1   8   3     1356.99     1398.79     52.10 o
   0   8   3      145.75      194.54     14.68 o
   1   8   3      260.13      242.43     17.97 o
   2   8   3     1414.99     1479.83     86.68 o
   3   8   3       14.14       20.94     38.91 o
   4   8   3      292.46      302.48     19.30 o
   5   8   3      388.87      433.21     36.85 o
   6   8   3       79.80       93.73     20.21 o
   7   8   3       76.02       59.46     30.43 o
   8   8   3        9.79       45.10     78.78 o
  -8   9   3      162.42      199.51     59.30 o
  -7   9   3      100.69      -25.96     82.22 o
  -6   9   3       42.82      -77.24     77.24 o
  -5   9   3      339.31      302.85     21.72 o
  -4   9   3      106.45       58.21     72.09 o
  -3   9   3      321.13      318.83     20.84 o
  -2   9   3       74.11       79.95     35.37 o
  -1   9   3      315.90      333.58     28.12 o
   0   9   3      120.87       59.06     56.34 o
   1   9   3       83.11        2.77     69.83 o
   2   9   3      550.44      563.45     28.03 o
   3   9   3       61.97       60.87     19.76 o
   4   9   3      613.16      606.10     24.69 o
   5   9   3      200.09      143.59     95.31 o
   6   9   3      118.76      165.00     91.56 o
   7   9   3       32.99       85.02     79.82 o
   8   9   3       60.00       -7.25    151.94 o
   9   9   3       22.57      -28.69     93.45 o
  -9  10   3        8.03       24.56     95.02 o
  -8  10   3        7.42      -87.92     87.92 o
  -7  10   3       64.58      112.01     84.30 o
  -6  10   3       31.25      -44.88    110.37 o
  -5  10   3       38.93     -128.00    143.38 o
  -4  10   3      126.34      140.84     47.72 o
  -3  10   3      230.01       48.52     79.65 o
  -2  10   3      246.21      280.17     22.39 o
  -1  10   3      174.29      199.19     45.40 o
   0  10   3       82.36       30.71     29.23 o
   1  10   3      441.51      450.81     27.63 o
   2  10   3       20.86       26.09     73.75 o
   3  10   3       98.83       39.83     75.94 o
   4  10   3      141.20      112.41     33.25 o
   5  10   3       59.96       -0.60     79.29 o
   6  10   3       19.51      -73.87     82.45 o
   7  10   3       45.73       32.11     53.87 o
   8  10   3       44.36      -94.81    170.08 o
   9  10   3       20.89       75.38     96.87 o
  -8  11   3       27.47      -42.47     94.99 o
  -7  11   3       24.16       13.27     92.36 o
  -6  11   3        8.56       48.58     88.67 o
  -5  11   3       99.59       88.52     34.07 o
  -4  11   3        9.00       20.83     32.38 o
  -3  11   3        0.82      -54.26     85.44 o
  -2  11   3      137.10       60.05     86.51 o
  -1  11   3       43.27       14.65     86.44 o
   0  11   3      159.17      159.90     76.73 o
   1  11   3       58.43       69.84     81.76 o
   2  11   3      102.65      109.58     33.80 o
   3  11   3       68.31      -44.64     83.67 o
   4  11   3       53.78        9.46     82.89 o
   5  11   3       27.02       11.74     85.39 o
   6  11   3        4.65     -109.91    109.91 o
   7  11   3       35.89       -7.45     37.27 o
   8  11   3       11.83       26.00     98.91 o
  -6  12   3        2.77       -6.89     38.26 o
  -5  12   3       50.46      -41.14     95.99 o
  -4  12   3        1.88       83.92     92.90 o
  -3  12   3       16.79       33.56     91.69 o
  -2  12   3       45.01      120.09     90.01 o
  -1  12   3       25.54       13.13     42.01 o
   0  12   3       53.32       31.53     75.62 o
   1  12   3       37.80       67.23     89.47 o
   2  12   3       51.14       79.93     91.53 o
   3  12   3       10.46       17.44     90.17 o
   4  12   3        4.49       -1.12     85.11 o
   5  12   3       34.88     -101.38    163.04 o
   6  12   3       12.08      -25.81    102.73 o
  -4  13   3       12.15       34.76    100.08 o
  -3  13   3       12.90       42.05    127.41 o
  -2  13   3        7.04       64.23    103.33 o
  -1  13   3        7.66     -100.61    100.61 o
   0  13   3       22.33      -40.41     60.34 o
   1  13   3        4.82      -98.98     98.98 o
   2  13   3        8.06      -98.57     98.57 o
   3  13   3        7.50       18.34    100.38 o
   4  13   3        8.10     -106.64    113.60 o
   0   0   4    18149.58    19009.45     94.98 o
   0   1   4     4138.48     3610.47     88.10 o
   1   1   4    12340.87    11810.63    645.14 o
  -1   2   4     1341.37     1301.20    120.55 o
   0   2   4     4463.12     4215.36     63.41 o
   1   2   4     1523.68     1441.96     30.09 o
   2   2   4     5908.28     5448.05     82.22 o
  -2   3   4      761.17      720.45     23.84 o
  -1   3   4     1180.21     1266.06     70.91 o
   0   3   4     3384.45     3464.47     58.76 o
   1   3   4    11685.80    11868.30    669.27 o
   2   3   4     5918.89     5925.51     77.25 o
   3   3   4     1081.68      986.15     51.72 o
  -3   4   4    11910.78    11674.05    129.00 o
  -2   4   4     6062.24     5665.53     72.38 o
  -1   4   4     1756.98     1688.41     44.11 o
   0   4   4     3090.76     3308.35     70.28 o
   1   4   4     2494.03     2533.36     50.47 o
   2   4   4    11201.61    11599.03    447.61 o
   3   4   4     2336.69     2109.16     68.84 o
   4   4   4     3278.55     3070.26     65.74 o
  -4   5   4     1180.00     1135.93     41.12 o
  -3   5   4     3867.53     3842.89     73.49 o
  -2   5   4     3435.49     3526.81     66.93 o
   0   5   4     4734.32     4914.64     68.42 o
   1   5   4     4558.80     4289.36    194.94 o
   2   5   4      388.86      398.68     16.41 o
   3   5   4      267.95      282.12     14.22 o
   4   5   4     2235.84     2303.25     92.52 o
   5   5   4      438.09      441.66     32.18 o
  -5   6   4     1881.25     1763.49     53.82 o
  -4   6   4      381.81      345.15     19.16 o
  -3   6   4     1316.11     1303.41     43.45 o
  -2   6   4     1792.51     1772.59     64.28 o
  -1   6   4     4039.03     4236.44     78.67 o
   0   6   4     1495.90     1536.61     48.98 o
   1   6   4     3526.49     3603.77    181.63 o
   2   6   4      211.61      199.85     19.70 o
   3   6   4       30.48       70.63     36.00 o
   4   6   4      374.84      378.77     15.45 o
   5   6   4      185.31      166.67    110.84 o
   6   6   4       62.01       30.16     63.72 o
  -6   7   4      142.13      142.29     32.93 o
  -5   7   4      251.03      230.44     19.01 o
  -4   7   4       24.91      -53.87     60.07 o
  -3   7   4     1572.76     1552.91     50.62 o
  -2   7   4     1493.16     1450.39     48.83 o
  -1   7   4     1446.34     1478.94     97.27 o
   0   7   4     1191.58     1216.60     54.23 o
   1   7   4     2806.49     2675.55     86.46 o
   2   7   4      820.74      759.05     30.72 o
   3   7   4      371.43      362.81     18.06 o
   4   7   4     1433.46     1396.70     51.41 o
   5   7   4     1241.82     1261.54     53.33 o
   6   7   4     1059.54     1054.90     44.33 o
   7   7   4      564.18      605.57     25.47 o
  -7   8   4      349.75      331.67     23.90 o
  -6   8   4       99.07       34.53     71.01 o
  -5   8   4     1110.13     1046.05     42.48 o
  -4   8   4      231.17      265.83     23.95 o
  -3   8   4      928.78      925.97     39.42 o
  -2   8   4      527.21      513.93     22.61 o
  -1   8   4     1423.44     1488.03     54.18 o
   0   8   4      394.42      407.83     25.20 o
   1   8   4      635.71      656.74     22.79 o
   2   8   4      243.26      264.52     20.59 o
   3   8   4       93.81       83.79     26.06 o
   4   8   4      420.04      380.04     50.45 o
   5   8   4       38.44      -15.63    120.11 o
   6   8   4        1.28       24.48     88.64 o
   7   8   4       58.33      -13.42     78.37 o
   8   8   4      166.21      188.03     39.37 o
  -8   9   4       10.34       29.53     85.22 o
  -7   9   4        0.59      -71.78     82.78 o
  -6   9   4       58.05       33.09     31.10 o
  -5   9   4       10.80       49.76     72.26 o
  -4   9   4       61.41      -31.74     73.31 o
  -3   9   4      197.86      178.60     64.36 o
  -2   9   4      733.71      697.39     27.12 o
  -1   9   4      315.61      318.11    105.25 o
   0   9   4      165.00      155.07     24.83 o
   1   9   4      584.96      614.31     31.49 o
   2   9   4      226.71      252.76     20.45 o
   3   9   4     1155.20     1167.99     46.91 o
   4   9   4       11.06        5.45     26.99 o
   5   9   4      520.11      491.82     22.78 o
   6   9   4       76.15      103.64     78.11 o
   7   9   4       58.83       21.85    112.25 o
   8   9   4       56.88       52.79     85.63 o
   9   9   4       14.68      -47.02     91.07 o
  -9  10   4       23.85      -19.27     97.59 o
  -8  10   4       61.00       59.41     37.13 o
  -7  10   4       21.94      -51.95     90.81 o
  -6  10   4       90.50       84.14     84.06 o
  -5  10   4       87.51       83.01     35.91 o
  -4  10   4       10.69      -13.02     78.85 o
  -3  10   4      235.09      230.41     22.90 o
  -2  10   4      208.70      140.91     56.40 o
  -1  10   4      214.22      171.33     60.51 o
   0  10   4       40.93      -64.34     64.34 o
   1  10   4      257.93      247.67     70.45 o
   2  10   4      107.62       92.38     75.94 o
   3  10   4      111.26       -0.29     85.54 o
   4  10   4       67.64      142.05     33.20 o
   5  10   4      135.95      140.04     34.97 o
   6  10   4       67.61      100.37     54.81 o
   7  10   4       37.47      -74.03    149.75 o
   8  10   4       30.12      -47.88    194.08 o
   9  10   4       26.76      -68.58     98.69 o
  -8  11   4       19.92     -100.54    100.54 o
  -7  11   4        9.45      118.37     90.42 o
  -6  11   4       47.62       91.35     37.52 o
  -5  11   4       19.19       47.83     40.82 o
  -4  11   4       49.47      134.15     33.30 o
  -3  11   4       27.58       57.40     84.40 o
  -2  11   4       79.56       10.23     88.49 o
  -1  11   4      318.73      426.01     60.39 o
   0  11   4       97.63       96.57     34.22 o
   1  11   4      267.62      244.51     26.47 o
   2  11   4       70.96       52.10     34.09 o
   3  11   4      118.64       28.44     83.96 o
   4  11   4        0.70      -89.85     89.85 o
   5  11   4       50.81      -35.52     90.24 o
   6  11   4       18.07       15.38     89.95 o
   7  11   4       18.04       14.08     98.46 o
   8  11   4        4.85       -7.66     89.15 o
  -6  12   4       57.58      139.34     97.38 o
  -5  12   4        8.00      -43.69     95.66 o
  -4  12   4        4.06       44.46    118.05 o
  -3  12   4        6.13       37.24    104.74 o
  -2  12   4        3.10      -48.91     93.45 o
  -1  12   4       29.22       68.56     39.27 o
   0  12   4        3.05      -89.69     89.69 o
   1  12   4        5.06      -87.93    182.48 o
   2  12   4        1.66       18.12     92.05 o
   3  12   4       22.66       57.26     90.30 o
   4  12   4       27.38       17.34     92.63 o
   5  12   4       10.00        7.63     96.29 o
   6  12   4        1.66       11.26    100.27 o
  -4  13   4       27.36       30.97    116.43 o
  -3  13   4        3.15       46.16    121.32 o
  -2  13   4       21.73      -53.87    102.56 o
  -1  13   4       39.62       24.40     75.37 o
   0  13   4       23.10       71.86     81.11 o
   1  13   4       37.45       35.84     64.72 o
   2  13   4       10.95      -21.14    116.21 o
   3  13   4       10.56      -45.90    179.42 o
   4  13   4        0.34       53.19     40.00 o
   0   1   5    59329.10    66306.00   1699.67 o
   1   1   5    22244.13    20517.97    888.47 o
  -1   2   5     7858.44     7755.35    477.13 o
   0   2   5     6322.57     6046.81     42.94 o
   1   2   5     1310.98     1375.23     31.48 o
   2   2   5     7427.44     7132.78    192.80 o
  -2   3   5      124.22       90.01     26.22 o
  -1   3   5     8391.56     7934.06    312.26 o
   0   3   5     2574.63     2515.88     36.05 o
   1   3   5     1886.70     1909.75     41.24 o
   2   3   5    18787.10    18704.87    421.15 o
   3   3   5     7752.03     7295.22     80.26 o
  -3   4   5      906.37      827.27     34.92 o
  -2   4   5     6582.69     6794.05     79.39 o
  -1   4   5     3611.47     3569.53     77.73 o
   0   4   5     2409.53     2585.19     60.91 o
   1   4   5     9258.10     9746.54    310.45 o
   2   4   5     7088.36     7075.44     79.50 o
   3   4   5     1451.67     1427.79    106.74 o
   4   4   5    10397.92    10261.33    131.00 o
  -4   5   5       71.57       83.38     54.37 o
  -3   5   5     1550.32     1538.09     64.23 o
  -2   5   5     4914.56     5044.35    200.44 o
  -1   5   5     2399.37     2291.83     60.01 o
   0   5   5      709.26      722.48     26.98 o
   1   5   5      695.36      723.52     27.01 o
   2   5   5     2252.49     2431.63    137.14 o
   3   5   5      799.12      832.30     31.84 o
   4   5   5      339.56      338.52     18.47 o
   5   5   5     1504.68     1459.35     47.08 o
  -5   6   5      280.43      275.13     19.10 o
  -4   6   5      756.59      737.08     30.75 o
  -3   6   5      737.57      781.87     54.65 o
  -2   6   5     1821.28     1791.31     65.51 o
  -1   6   5     1710.80     1666.54     63.96 o
   0   6   5     4868.09     5051.85     70.78 o
   1   6   5     1897.67     1980.57     65.21 o
   2   6   5      204.46      203.92     15.21 o
   3   6   5      398.58      379.91     25.06 o
   4   6   5      132.52      104.29     43.09 o
   5   6   5      186.24      224.18     17.62 o
   6   6   5       37.54       15.50     65.84 o
  -6   7   5      395.53      395.84     20.72 o
  -5   7   5     1541.14     1459.92     55.80 o
  -4   7   5      192.08      186.05     78.96 o
  -3   7   5      149.58      148.20     17.25 o
  -2   7   5     1822.19     2012.84     73.32 o
  -1   7   5      115.32      139.75     30.50 o
   0   7   5      403.04      418.29     15.62 o
   1   7   5     1927.46     1975.94     75.24 o
   2   7   5      620.12      614.61     28.92 o
   3   7   5       85.43       66.65     72.11 o
   4   7   5      246.71      236.94     18.40 o
   5   7   5      592.59      575.93     32.52 o
   6   7   5      786.90      772.19     32.23 o
   7   7   5      288.97      264.96     21.50 o
  -7   8   5       96.55       34.05     78.47 o
  -6   8   5      126.11      156.83     35.78 o
  -5   8   5       14.33       52.25     68.06 o
  -4   8   5      373.91      378.50     20.31 o
  -3   8   5      310.33      261.50    109.10 o
  -2   8   5     1171.04     1113.52     43.37 o
  -1   8   5      131.49      120.79     18.73 o
   0   8   5      394.06      394.84     20.24 o
   1   8   5       40.69       49.51     24.77 o
   2   8   5      294.28      276.94     19.16 o
   3   8   5     1621.51     1580.52     56.08 o
   4   8   5      521.17      543.06     33.15 o
   5   8   5      281.23      296.30     20.69 o
   6   8   5      228.80      210.09     42.35 o
   7   8   5      278.76      275.88     24.17 o
   8   8   5       71.75      -69.71     83.99 o
  -8   9   5       45.35       -9.57     86.34 o
  -7   9   5       31.53      -20.09     83.28 o
  -6   9   5       79.50       67.98     31.58 o
  -5   9   5      108.31      134.43     37.82 o
  -4   9   5        0.69      -72.70     72.70 o
  -3   9   5      459.37      430.33     22.77 o
  -2   9   5      538.16      536.48     24.95 o
  -1   9   5       97.54       83.58     20.37 o
   0   9   5       32.45       32.43     50.35 o
   1   9   5     1040.68     1081.36     51.79 o
   2   9   5      160.44       34.81     71.61 o
   3   9   5      176.24      176.95     75.04 o
   4   9   5      725.76      677.45     26.46 o
   5   9   5       48.46       44.20     34.69 o
   6   9   5      264.58      250.55     24.62 o
   7   9   5       34.79       94.62     83.72 o
   8   9   5       64.51       51.13     36.52 o
   9   9   5       78.24       72.82     37.51 o
  -9  10   5       10.44       -1.81     96.10 o
  -8  10   5       18.57      -71.18     91.19 o
  -7  10   5       45.83       75.81     37.71 o
  -6  10   5       78.99       48.45     44.90 o
  -5  10   5       19.52      -79.29    185.24 o
  -4  10   5       50.84       -4.29     80.57 o
  -3  10   5       62.28       45.46     79.04 o
  -2  10   5       65.89       67.05     35.23 o
  -1  10   5      371.69      420.77     23.34 o
   0  10   5      224.09      244.53     34.88 o
   1  10   5      311.50      319.70     23.10 o
   2  10   5       86.93       89.28     22.35 o
   3  10   5      512.87      487.46     25.64 o
   4  10   5       18.29       45.01     54.97 o
   5  10   5      203.55      177.81    102.68 o
   6  10   5       50.95      102.36     85.16 o
   7  10   5       75.92      -24.95     88.83 o
   8  10   5       26.32      -93.56     93.56 o
   9  10   5        3.64      -97.10     97.10 o
  -8  11   5        8.73      -63.04     97.62 o
  -7  11   5        4.28      -97.95     97.95 o
  -6  11   5       60.27       99.52     38.11 o
  -5  11   5        6.07      -51.19     88.59 o
  -4  11   5        8.18        3.26     50.22 o
  -3  11   5      109.48      142.47     33.34 o
  -2  11   5       83.51       78.42     85.50 o
  -1  11   5       37.35      115.91     25.97 o
   0  11   5      230.39      280.57     21.92 o
   1  11   5       12.37      -33.89     85.69 o
   2  11   5       27.06      -68.43     85.65 o
   3  11   5        6.61      -11.94    156.79 o
   4  11   5       33.63      -69.49     86.68 o
   5  11   5       13.60        8.92     89.12 o
   6  11   5       24.48       14.26     38.80 o
   7  11   5       18.25      -35.27     96.89 o
   8  11   5       11.28       62.72     39.67 o
  -6  12   5       20.20       34.58     41.14 o
  -5  12   5       18.65      -99.94     99.94 o
  -4  12   5       44.94       62.68     90.75 o
  -3  12   5        2.03       74.99     94.35 o
  -2  12   5        6.37       31.27     94.24 o
  -1  12   5      132.06      103.20     98.48 o
   0  12   5       20.17       77.49     35.61 o
   1  12   5       61.00       92.12     37.69 o
   2  12   5        5.10      -26.84     93.46 o
   3  12   5       25.49       80.73     93.31 o
   4  12   5        3.46       57.93     28.13 o
   5  12   5       34.25       84.65     94.57 o
   6  12   5       22.91       97.34    100.44 o
  -4  13   5        5.91       23.53     44.21 o
  -3  13   5       14.44      127.14    102.24 o
  -2  13   5        3.09       10.80    102.43 o
  -1  13   5       42.49      101.95    104.53 o
   0  13   5       31.51      -29.71     87.49 o
   1  13   5       13.01      -72.59    145.32 o
   2  13   5       12.89       10.28    100.39 o
   3  13   5       17.63      -29.40    156.62 o
   4  13   5       13.46      122.50    103.38 o
   0   1   6     2274.85     2248.92     47.18 o
   1   1   6     4183.25     3798.89    219.33 o
  -1   2   6    42699.48    41619.59   4090.35 o
   0   2   6     2718.53     2662.41     52.89 o
   1   2   6     5381.67     5240.96    126.82 o
   2   2   6     3681.30     3690.20     80.58 o
  -2   3   6    35870.36    36234.98    173.08 o
  -1   3   6     5193.79     5312.32    107.36 o
   0   3   6      207.03      221.25      7.82 o
   1   3   6    18008.55    18247.25    239.64 o
   2   3   6      673.94      636.58     49.20 o
   3   3   6     5476.74     5236.28     72.68 o
  -3   4   6     1958.89     1827.46     57.43 o
  -2   4   6     2583.81     2618.64     98.30 o
  -1   4   6     1147.32     1210.77     45.32 o
   0   4   6     3855.32     3829.40     73.31 o
   1   4   6      282.72      288.96     11.31 o
   2   4   6     5485.37     5850.43     76.73 o
   3   4   6     5570.82     5213.51    191.96 o
   4   4   6      894.45      955.18     40.14 o
  -4   5   6     2081.35     1945.20     73.04 o
  -3   5   6      806.06      840.67     39.11 o
  -2   5   6     4728.11     4767.24     79.82 o
  -1   5   6     6782.14     6503.43    175.36 o
   0   5   6      177.45      168.87      9.82 o
   1   5   6     2288.35     2246.11    104.70 o
   2   5   6      845.71      864.29     36.07 o
   3   5   6     1900.30     1777.41    146.06 o
   4   5   6     2107.12     2147.37     69.39 o
   5   5   6     1158.07     1136.91     47.49 o
  -5   6   6      842.07      736.93     33.82 o
  -4   6   6      911.17      964.54     41.34 o
  -3   6   6       28.72      -53.37     53.37 o
  -2   6   6     1117.87     1112.86     43.38 o
  -1   6   6     5057.05     5094.09    147.91 o
   0   6   6     1884.02     1931.55     56.51 o
   1   6   6      596.03      682.70     29.63 o
   2   6   6      262.91      272.48     14.90 o
   3   6   6       56.89       59.03     20.55 o
   4   6   6      372.39      381.00     30.62 o
   5   6   6     2453.04     2381.86    114.26 o
   6   6   6       72.29      104.45     84.30 o
  -6   7   6      416.24      414.91     21.39 o
  -5   7   6       77.55       85.57     19.16 o
  -4   7   6      486.17      457.99     21.36 o
  -3   7   6       24.45       45.99     22.54 o
  -2   7   6      435.93      428.14     21.05 o
  -1   7   6     1295.46     1199.36    121.53 o
   0   7   6     3212.01     3497.22     72.20 o
   1   7   6      470.96      568.16     23.54 o
   2   7   6      166.94       55.79     60.54 o
   3   7   6      361.39      382.93     30.07 o
   4   7   6      341.60      332.31     21.30 o
   5   7   6      208.65      257.30    102.62 o
   6   7   6      201.58      208.83     20.68 o
   7   7   6        1.93       21.68     72.00 o
  -7   8   6        5.16       14.46     78.54 o
  -6   8   6      273.42      260.07     24.08 o
  -5   8   6      244.69      239.56     21.03 o
  -4   8   6      558.45      508.39     21.20 o
  -3   8   6       68.40        1.46    105.23 o
  -2   8   6      704.41      714.78     75.44 o
  -1   8   6       84.79        3.04     80.33 o
   0   8   6      123.77       59.55     53.74 o
   1   8   6      595.85      553.85     25.47 o
   2   8   6      579.46      556.17     21.27 o
   3   8   6      246.57      166.90     79.35 o
   4   8   6     1365.87     1334.35     52.30 o
   5   8   6      249.58      253.14     21.34 o
   6   8   6      515.37      515.87     24.31 o
   7   8   6      256.03      242.92    128.52 o
   8   8   6        3.14      -27.54     83.72 o
  -8   9   6       58.09       71.80     36.16 o
  -7   9   6       28.14        5.64    108.88 o
  -6   9   6       14.67       25.49     76.66 o
  -5   9   6       92.15       57.23     51.88 o
  -4   9   6      351.15      351.21    141.55 o
  -3   9   6      605.03      615.49     46.12 o
  -2   9   6      156.96      192.69     21.27 o
  -1   9   6      517.29      527.92     56.08 o
   0   9   6      679.82      722.84     28.84 o
   1   9   6      326.80      308.62     38.09 o
   2   9   6      202.24      237.63     25.02 o
   3   9   6       91.89      148.96     21.25 o
   4   9   6       64.85       73.91     99.20 o
   5   9   6       62.29       14.34     78.83 o
   6   9   6       10.34       65.52     35.28 o
   7   9   6      152.50      165.03     62.61 o
   8   9   6       14.04       78.98     90.89 o
   9   9   6       64.13       85.16     94.82 o
  -9  10   6       17.41      -16.63     99.37 o
  -8  10   6        6.28       -0.61     37.95 o
  -7  10   6        5.71       24.63     89.76 o
  -6  10   6        8.35      -11.01     85.85 o
  -5  10   6       10.11       42.23     35.25 o
  -4  10   6       58.50       84.91     82.21 o
  -3  10   6       77.62       74.52     24.67 o
  -2  10   6       83.46       82.60     30.37 o
  -1  10   6      116.24      160.57     23.24 o
   0  10   6      383.36      418.92     19.86 o
   1  10   6      111.12      126.08     31.38 o
   2  10   6      491.18      509.19     51.71 o
   3  10   6       50.37       64.96     35.20 o
   4  10   6      281.17      265.28     25.70 o
   5  10   6        6.29       85.47     33.25 o
   6  10   6       38.20      -76.25     91.90 o
   7  10   6       24.34        6.92     65.32 o
   8  10   6       12.89       64.64     95.95 o
   9  10   6        8.67       48.03     99.95 o
  -8  11   6       10.48       26.03     97.19 o
  -7  11   6       80.41       87.53     39.14 o
  -6  11   6        9.94      -49.55    149.32 o
  -5  11   6       20.25        5.48     91.54 o
  -4  11   6       45.25      125.38     90.10 o
  -3  11   6       15.03       -4.99     88.71 o
  -2  11   6       34.70       35.52     34.59 o
  -1  11   6       49.87      -20.27     86.72 o
   0  11   6       10.42        1.33     72.75 o
   1  11   6        2.20       37.69     26.08 o
   2  11   6       11.55       15.28     85.79 o
   3  11   6        9.84      -19.87     88.17 o
   4  11   6       27.42       54.32     34.83 o
   5  11   6       34.77       53.37     39.88 o
   6  11   6      122.20       82.26     66.38 o
   7  11   6       33.61       65.72     69.62 o
   8  11   6       17.30       10.00    103.59 o
  -6  12   6        2.86       61.70    101.37 o
  -5  12   6       33.72       58.28     42.15 o
  -4  12   6       18.42      -36.27     94.66 o
  -3  12   6       37.87       19.36     97.05 o
  -2  12   6       28.37     -114.11    139.02 o
  -1  12   6       43.44      126.72     28.91 o
   0  12   6      296.50      314.92     24.64 o
   1  12   6       34.00       61.08     28.49 o
   2  12   6       72.45      -60.80     95.96 o
   3  12   6       18.65       35.16    111.22 o
   4  12   6        3.21       52.10     98.20 o
   5  12   6        1.38       26.03     99.38 o
   6  12   6       18.16      -22.80    114.51 o
  -4  13   6       11.85      -50.02    104.89 o
  -3  13   6        4.37     -107.16    107.16 o
  -2  13   6       12.40       77.28    107.24 o
  -1  13   6        0.49      -10.91    106.84 o
   0  13   6        5.95        0.88     98.04 o
   1  13   6       14.98     -114.06    114.06 o
   2  13   6        7.53       48.98     41.42 o
   3  13   6        4.78       73.56    105.64 o
   4  13   6        5.31       -3.87    104.62 o
   0   1   7     7084.05     7384.95    115.90 o
   1   1   7    20153.74    19966.57   1303.78 o
  -1   2   7      209.90      179.06     12.05 o
   0   2   7    13317.50    13870.22    232.99 o
   1   2   7     3959.29     4074.30     51.05 o
   2   2   7     3713.24     3633.07    107.25 o
  -2   3   7     2017.07     1896.49     49.94 o
  -1   3   7     8151.15     8220.72    142.09 o
   0   3   7     1645.44     1825.74     36.72 o
   1   3   7     3220.15     3055.76     79.89 o
   2   3   7     3210.59     3153.63     55.85 o
   3   3   7    14107.83    13399.30    139.56 o
  -3   4   7     3360.49     3275.09    124.52 o
  -2   4   7     6169.32     6102.76     82.22 o
  -1   4   7     4245.53     4273.76     66.73 o
   0   4   7      976.92     1052.56     39.94 o
   1   4   7     6033.11     6093.17    120.69 o
   2   4   7     4896.56     4820.69    127.69 o
   3   4   7     3794.62     3760.84     81.04 o
   4   4   7     3100.86     3118.56     73.77 o
  -4   5   7      352.91      315.59     15.60 o
  -3   5   7     3662.17     3444.43    131.68 o
  -2   5   7     1830.16     1890.42     62.07 o
  -1   5   7     5521.23     5038.04     81.16 o
   0   5   7     8091.91     8489.84     84.96 o
   1   5   7      710.66      727.09     57.96 o
   2   5   7     1024.11     1007.87     37.54 o
   3   5   7     1959.44     1846.76     63.41 o
   4   5   7     1703.97     1630.50     55.13 o
   5   5   7     2157.80     2187.49     76.78 o
  -5   6   7      279.96      280.86     18.63 o
  -4   6   7      550.94      560.98     22.69 o
  -3   6   7     1255.51     1188.16     84.92 o
  -2   6   7     2297.51     2285.20     72.06 o
  -1   6   7     2925.04     2834.61     74.05 o
   0   6   7     2289.14     2268.31     73.14 o
   1   6   7      600.18      601.87     47.37 o
   2   6   7      341.23      298.05     14.98 o
   3   6   7      106.61      119.80     19.49 o
   4   6   7      928.41      842.75     44.21 o
   5   6   7      136.85      139.06     37.86 o
   6   6   7     2223.23     2076.60     71.58 o
  -6   7   7      225.17      230.68     21.13 o
  -5   7   7       29.06       15.64     27.01 o
  -4   7   7     1582.11     1439.15     55.02 o
  -3   7   7       22.54       28.41     61.92 o
  -2   7   7      574.13      529.61     20.34 o
  -1   7   7     1940.48     1859.20     75.03 o
   0   7   7        8.81      -14.73     48.04 o
   1   7   7      624.04      665.48     26.42 o
   2   7   7      420.99      446.61     20.19 o
   3   7   7      289.50      307.12     18.43 o
   4   7   7      760.81      735.53     29.01 o
   5   7   7      173.06      198.74     46.31 o
   6   7   7      228.49      190.27     22.52 o
   7   7   7      235.44      238.46     22.22 o
  -7   8   7       16.46       -4.82     80.43 o
  -6   8   7      108.93       43.91     75.77 o
  -5   8   7       29.12       23.53     29.26 o
  -4   8   7       46.99       73.30     37.15 o
  -3   8   7     1477.13     1492.94     58.82 o
  -2   8   7       26.11       71.26     66.55 o
  -1   8   7      568.24      525.31     21.39 o
   0   8   7      448.73      458.43     21.23 o
   1   8   7      175.97      195.91     19.58 o
   2   8   7      585.40      632.12     51.75 o
   3   8   7      262.18      272.35     20.13 o
   4   8   7      208.56      233.95     20.60 o
   5   8   7      542.09      522.59     23.06 o
   6   8   7       68.25       -1.16     75.31 o
   7   8   7       87.88       58.58    143.89 o
   8   8   7       14.15       -1.86     84.52 o
  -8   9   7       55.44       -3.24     91.44 o
  -7   9   7       28.34      -87.13     87.13 o
  -6   9   7       54.87       94.11     82.15 o
  -5   9   7        6.99      -69.40     87.93 o
  -4   9   7       28.12       40.20     46.42 o
  -3   9   7       18.69       28.66     34.38 o
  -2   9   7      523.31      549.86     54.20 o
  -1   9   7      106.20      136.67     32.25 o
   0   9   7      110.10        8.09     61.35 o
   1   9   7       80.01      123.74     68.55 o
   2   9   7      320.88      290.92     21.95 o
   3   9   7       24.54       88.03     75.19 o
   4   9   7      424.94      430.20     23.43 o
   5   9   7       12.04     -108.16    113.24 o
   6   9   7       76.74      -46.94     86.72 o
   7   9   7      107.58       37.48     94.03 o
   8   9   7      168.74      225.38     27.60 o
   9   9   7       37.13       72.53     93.33 o
  -9  10   7       20.28       61.24     40.28 o
  -8  10   7        5.37       14.33     95.01 o
  -7  10   7       68.36       76.89     36.60 o
  -6  10   7       10.04        2.28     84.28 o
  -5  10   7        1.18      -91.98     91.98 o
  -4  10   7       58.68       77.96     31.83 o
  -3  10   7      119.09      213.85     92.66 o
  -2  10   7       99.64      117.42     87.91 o
  -1  10   7      148.37      194.46     70.04 o
   0  10   7       25.25       18.67     40.81 o
   1  10   7      490.13      581.78     47.94 o
   2  10   7      195.04      174.76    100.59 o
   3  10   7      246.60      251.18     36.87 o
   4  10   7       39.99       82.47     32.87 o
   5  10   7        4.67      -21.16     89.05 o
   6  10   7       95.47       93.86     90.60 o
   7  10   7       27.83      -51.62     92.90 o
   8  10   7        9.44      -71.87     96.28 o
   9  10   7       19.25       98.34     40.84 o
  -7  11   7        7.82       51.22     94.53 o
  -6  11   7       36.29       86.46     86.30 o
  -5  11   7       58.45       15.11     89.46 o
  -4  11   7       47.24       42.26     90.63 o
  -3  11   7       18.77      -32.95     88.55 o
  -2  11   7      103.55      140.13     90.13 o
  -1  11   7       36.87       21.17     88.65 o
   0  11   7      186.40      203.58     22.83 o
   1  11   7        2.39       12.51     91.19 o
   2  11   7       56.04       50.18     88.75 o
   3  11   7       43.14       -7.87     90.92 o
   4  11   7        9.47        4.54     35.72 o
   5  11   7       45.89       74.19     93.68 o
   6  11   7       18.91      -53.95     97.53 o
   7  11   7       30.63       25.81    128.10 o
  -6  12   7       10.57     -101.19    101.19 o
  -5  12   7        8.74       11.99    232.32 o
  -4  12   7       29.45       -6.84     92.70 o
  -3  12   7       19.46       -6.74    100.94 o
  -2  12   7       41.00      -96.70     96.70 o
  -1  12   7       69.25       47.44    115.67 o
   0  12   7       24.98      -13.26     80.58 o
   1  12   7       64.27      -67.00    113.34 o
   2  12   7        8.49       86.03     92.65 o
   3  12   7        6.60       -1.28    168.66 o
   4  12   7        6.82       36.86     98.13 o
   5  12   7        0.00       27.19    101.24 o
   6  12   7       16.88      -37.28    100.26 o
  -3  13   7       24.08      -57.91    104.94 o
  -2  13   7        5.07       90.42    105.57 o
  -1  13   7        7.72      -14.33     32.32 o
   0  13   7       24.37       -5.64     88.57 o
   1  13   7        6.18     -106.94    106.94 o
   2  13   7       50.06       35.74    124.89 o
   3  13   7        4.06       71.45    105.09 o
   0   1   8    14512.67    14619.68    548.35 o
   1   1   8     6809.48     6010.20    152.90 o
  -1   2   8     9928.27     9885.90    149.18 o
   0   2   8     2224.20     2173.31     72.82 o
   1   2   8     5362.24     5333.98    145.92 o
   2   2   8     1792.68     1579.37     45.57 o
  -2   3   8      402.01      394.46     15.28 o
  -1   3   8      179.93      170.93     12.04 o
   0   3   8     2943.86     3308.10     70.43 o
   1   3   8     2311.83     2447.19     73.54 o
   2   3   8     9901.21    10200.04    427.21 o
   3   3   8     3064.75     2946.61    180.58 o
  -3   4   8    12022.01    11519.93    167.96 o
  -2   4   8     5280.60     5631.29    220.73 o
  -1   4   8     2682.57     2648.33     59.55 o
   0   4   8     3567.18     3786.21    104.90 o
   1   4   8    12097.11    12734.28    376.03 o
   2   4   8     2487.50     2365.05     59.60 o
   3   4   8      769.54      785.66    103.43 o
   4   4   8      182.43      168.40     13.97 o
  -4   5   8     2574.32     2459.83     77.68 o
  -3   5   8      602.57      614.14     25.43 o
  -2   5   8     2960.42     3092.16     95.97 o
  -1   5   8      862.46      930.78     39.12 o
   0   5   8     3028.40     3400.78    111.73 o
   1   5   8     4976.26     4987.22     84.14 o
   2   5   8     1252.10     1287.66     92.75 o
   3   5   8      907.30      856.29     33.60 o
   4   5   8     1904.91     1797.23    133.24 o
   5   5   8      425.79      440.82     25.07 o
  -5   6   8      556.43      558.14     28.87 o
  -4   6   8      582.04      527.56     20.83 o
  -3   6   8     1398.85     1439.47     89.75 o
  -2   6   8     1429.92     1478.27     49.18 o
  -1   6   8     1518.51     1621.77     56.37 o
   0   6   8     4042.80     4023.14     71.65 o
   1   6   8      745.64      828.04     36.82 o
   2   6   8       83.50       64.60     15.00 o
   3   6   8      282.67      313.67     16.49 o
   4   6   8      792.49      962.29     39.79 o
   5   6   8      674.39      596.63     66.01 o
   6   6   8      165.91      195.18     53.88 o
  -6   7   8       28.29      -18.42     73.06 o
  -5   7   8        4.94        0.07     62.93 o
  -4   7   8       22.74      -50.43    113.20 o
  -3   7   8     1762.45     1783.92    202.96 o
  -2   7   8       65.86       48.41     63.14 o
  -1   7   8      603.56      582.64     27.76 o
   0   7   8      780.15      811.85     33.07 o
   1   7   8      495.12      553.95     26.15 o
   2   7   8      234.27      214.31     18.62 o
   3   7   8      944.62      937.43     39.06 o
   4   7   8      254.63      269.62     20.35 o
   5   7   8      783.49      801.90     34.82 o
   6   7   8      990.23     1024.19     42.38 o
   7   7   8      286.50      291.27     23.56 o
  -7   8   8       62.98      101.02     82.40 o
  -6   8   8      252.67      306.48     26.14 o
  -5   8   8       31.13       45.10     21.40 o
  -4   8   8       49.66        2.16     71.39 o
  -3   8   8      285.92      285.05     21.13 o
  -2   8   8      424.71      483.10     49.46 o
  -1   8   8      328.10      337.49    119.51 o
   0   8   8       47.81       49.61     27.49 o
   1   8   8     1596.73     1581.08     59.00 o
   2   8   8      218.27      205.59     21.91 o
   3   8   8      133.09      117.47     92.59 o
   4   8   8      284.57      343.69     22.02 o
   5   8   8        3.67       76.37     31.12 o
   6   8   8       30.79       65.54     67.17 o
   7   8   8       18.05       78.31     85.03 o
   8   8   8       88.01       33.19     36.35 o
  -8   9   8       33.05      110.82     37.46 o
  -7   9   8       20.48        1.39    121.26 o
  -6   9   8       12.35       20.01     82.07 o
  -5   9   8       40.75      114.42     34.05 o
  -4   9   8       31.83       16.18    108.51 o
  -3   9   8      218.04       17.48     78.71 o
  -2   9   8       87.42      138.22     40.40 o
  -1   9   8      215.87      253.07     32.86 o
   0   9   8      151.46      123.01     28.63 o
   1   9   8      468.30      502.05     23.50 o
   2   9   8      189.97      139.69     51.60 o
   3   9   8      611.35      624.81     26.45 o
   4   9   8      124.55      131.33     28.13 o
   5   9   8      174.99      255.98     88.05 o
   6   9   8      105.68       50.89    110.76 o
   7   9   8       34.01      -71.96    108.03 o
   8   9   8       53.61       84.96     48.89 o
   9   9   8        5.26       22.52     93.24 o
  -9  10   8        9.63      -56.07    100.93 o
  -8  10   8       91.44       20.83    100.54 o
  -7  10   8        3.51       71.78     37.64 o
  -6  10   8       93.28       60.89     37.34 o
  -5  10   8       66.76       49.04     48.78 o
  -4  10   8       39.12       31.73     32.89 o
  -3  10   8      179.03      169.44     43.30 o
  -2  10   8      200.53      181.03     65.99 o
  -1  10   8      103.64       -3.04     82.86 o
   0  10   8       11.17       65.31     67.35 o
   1  10   8       88.24      116.83     50.78 o
   2  10   8      339.86      386.47     26.60 o
   3  10   8       32.75       75.38     35.99 o
   4  10   8        5.52      -34.00     34.00 o
   5  10   8      100.31      108.79     38.25 o
   6  10   8      131.11      109.40     28.33 o
   7  10   8       62.89       85.95     97.19 o
   8  10   8       58.76      108.08    101.83 o
   9  10   8        4.93      -96.14    103.29 o
  -7  11   8       10.06       -7.78     99.58 o
  -6  11   8        4.82      -71.77     95.29 o
  -5  11   8       12.78      -94.08     94.08 o
  -4  11   8       30.29       17.87     91.34 o
  -3  11   8       20.02      125.56     90.42 o
  -2  11   8       57.42       52.70    104.81 o
  -1  11   8      332.24      348.55     28.51 o
   0  11   8       34.16      -74.60     74.60 o
   1  11   8      383.70      413.56     38.69 o
   2  11   8        2.45       -6.10     88.18 o
   3  11   8       35.65       31.81     92.16 o
   4  11   8       12.05      -65.27     93.05 o
   5  11   8        9.60       25.60     93.81 o
   6  11   8        2.80      -29.46    101.61 o
   7  11   8        0.67       -2.78    121.93 o
  -6  12   8       79.23       41.52    106.44 o
  -5  12   8       37.29       70.54     40.21 o
  -4  12   8        5.53      -50.04     98.73 o
  -3  12   8       34.70       73.85     41.65 o
  -2  12   8        4.63       47.93     48.74 o
  -1  12   8       14.35       46.63    100.10 o
   0  12   8        6.85       78.49     38.95 o
   1  12   8        9.98      -55.87     97.54 o
   2  12   8        2.94      144.57     94.64 o
   3  12   8        5.48      -40.51    100.09 o
   4  12   8       10.98      -33.64    101.16 o
   5  12   8       32.55       31.73     31.62 o
   6  12   8        3.23       62.21     74.29 o
  -3  13   8        5.05       27.36    105.58 o
  -2  13   8       33.97      -26.18    108.60 o
  -1  13   8       18.35      -99.36    108.32 o
   0  13   8       37.44       -3.08     89.15 o
   1  13   8       26.19       58.36    111.06 o
   2  13   8        3.63      -35.17    138.00 o
   3  13   8        7.47      -46.06     46.06 o
   0   1   9     4523.17     4338.79    193.60 o
   1   1   9     9415.00     9490.49    350.19 o
  -1   2   9     2936.14     3067.24    130.71 o
   0   2   9    11070.02    11221.76    220.44 o
   1   2   9     1854.65     1939.68     59.13 o
   2   2   9     5521.80     5507.44    278.16 o
  -2   3   9     5908.80     5841.66    214.12 o
  -1   3   9      950.40      908.80     42.56 o
   0   3   9     1875.54     1985.39     40.83 o
   1   3   9     3723.74     3702.33     62.23 o
   2   3   9     3928.68     3921.54    118.46 o
   3   3   9     8932.46     9106.86    260.64 o
  -3   4   9      483.54      461.20     27.14 o
  -2   4   9     4058.15     3833.64     75.02 o
  -1   4   9     2482.19     2512.33     62.54 o
   0   4   9       77.50       51.27     11.26 o
   1   4   9     3674.97     3497.91     68.58 o
   2   4   9      814.72      851.73     35.88 o
   3   4   9     2493.97     2305.48     92.63 o
   4   4   9     2751.65     2656.39    106.25 o
  -4   5   9      156.68      150.33     16.43 o
  -3   5   9     2612.48     2484.32     74.86 o
  -2   5   9     6470.52     6748.73     99.95 o
  -1   5   9     9841.99    10372.71    253.18 o
   0   5   9     5180.85     5279.05     80.26 o
   1   5   9     5051.22     5239.66    232.36 o
   2   5   9      665.48      657.84     47.90 o
   3   5   9     1438.18     1681.74     66.60 o
   4   5   9      584.71      516.95     35.93 o
   5   5   9      725.92      683.81     26.92 o
  -5   6   9      324.24      358.08    143.51 o
  -4   6   9      745.04      771.76     35.61 o
  -3   6   9      849.38      840.61     32.32 o
  -2   6   9       22.96        2.50     62.95 o
  -1   6   9      854.89      878.82     37.10 o
   0   6   9     1554.90     1606.88     40.54 o
   1   6   9      157.35      155.57     33.06 o
   2   6   9     1176.59     1180.83     47.93 o
   3   6   9     1269.00     1139.42     80.30 o
   4   6   9      942.38      895.96     38.44 o
   5   6   9      563.28      520.37     22.22 o
   6   6   9     1137.32     1085.24    101.60 o
  -6   7   9      156.46      185.69     56.75 o
  -5   7   9      270.17      299.46     35.38 o
  -4   7   9      348.14      325.09    131.39 o
  -3   7   9     1049.41      933.89     88.84 o
  -2   7   9      110.99      -66.76     66.76 o
  -1   7   9     2185.00     2083.13     81.37 o
   0   7   9      516.35      467.49     17.00 o
   1   7   9      640.20      656.73     28.16 o
   2   7   9       95.90      100.03     26.65 o
   3   7   9      300.73      309.64     47.13 o
   4   7   9      417.58      413.03     33.54 o
   5   7   9      315.96      313.68     24.29 o
   6   7   9      602.11      613.38     25.03 o
   7   7   9       72.36      -86.71     99.44 o
  -7   8   9       37.78      -13.27    146.47 o
  -6   8   9       84.59       71.85     51.13 o
  -5   8   9       46.97       87.30     73.81 o
  -4   8   9       89.63       30.83     93.93 o
  -3   8   9      280.19      269.11     23.45 o
  -2   8   9      430.18      491.76     41.92 o
  -1   8   9      701.77      745.52     31.13 o
   0   8   9      812.15      780.82     33.25 o
   1   8   9      794.79      737.20     26.66 o
   2   8   9      292.33      373.01     37.18 o
   3   8   9      227.88      177.23     81.45 o
   4   8   9       44.78       50.70     28.13 o
   5   8   9      262.85      238.66     23.20 o
   6   8   9       62.03       10.49     82.68 o
   7   8   9       43.21        5.46     86.08 o
   8   8   9       75.79       83.58     54.61 o
  -8   9   9      118.61      106.95     38.55 o
  -7   9   9       34.93        1.98     89.16 o
  -6   9   9       14.35       -5.44     35.64 o
  -5   9   9      108.16       23.43     84.92 o
  -4   9   9        4.63      -23.40     82.46 o
  -3   9   9       56.40      -13.96     79.46 o
  -2   9   9      383.66      453.28     79.79 o
  -1   9   9       40.63       24.34     76.42 o
   0   9   9      108.27      125.85     33.52 o
   1   9   9      195.42      207.66     80.90 o
   2   9   9      478.87      483.83     23.73 o
   3   9   9       89.79       80.01     48.94 o
   4   9   9      488.49      435.44     25.97 o
   5   9   9      158.72      152.88     36.84 o
   6   9   9       30.23        8.06     46.98 o
   7   9   9       27.39       33.14     89.15 o
   8   9   9       29.93       30.77    131.46 o
   9   9   9        1.72       13.45    149.07 o
  -8  10   9       14.89      -48.88    100.07 o
  -7  10   9       35.63       18.83     38.40 o
  -6  10   9       26.58        7.05     91.58 o
  -5  10   9      135.55      112.84     37.79 o
  -4  10   9       84.49      117.26     85.65 o
  -3  10   9       48.09       83.38     33.68 o
  -2  10   9      176.30       81.69     89.67 o
  -1  10   9      383.37      409.39     27.82 o
   0  10   9      119.93      108.90     69.53 o
   1  10   9      134.24      162.03    119.14 o
   2  10   9       71.35       16.98     85.14 o
   3  10   9        7.55      -35.64    157.27 o
   4  10   9       16.25       76.94     86.62 o
   5  10   9      133.15       79.16     36.30 o
   6  10   9       33.49      -56.68    112.25 o
   7  10   9      104.45      -11.41     98.39 o
   8  10   9       45.85     -119.99    119.99 o
  -7  11   9       27.73       96.69     98.76 o
  -6  11   9       70.85       46.84     98.06 o
  -5  11   9       19.89      -15.38     95.90 o
  -4  11   9       25.51       95.70     35.94 o
  -3  11   9       89.45       15.79     95.53 o
  -2  11   9       81.41      160.24     93.32 o
  -1  11   9       20.64       48.90     92.11 o
   0  11   9      279.68      271.94     23.68 o
   1  11   9        1.03     -105.80    147.84 o
   2  11   9      187.77       50.66     95.98 o
   3  11   9        3.16       20.61     63.36 o
   4  11   9        0.51      -18.80     96.68 o
   5  11   9       38.71     -100.25    100.25 o
   6  11   9        2.98      106.36     98.40 o
   7  11   9       14.61       59.86    104.78 o
  -5  12   9       13.10      -33.01    100.56 o
  -4  12   9       33.00      148.36    102.10 o
  -3  12   9        8.01     -103.11    103.11 o
  -2  12   9       19.05     -100.18    100.18 o
  -1  12   9       45.91      -23.33    101.55 o
   0  12   9       33.04      -22.56     80.63 o
   1  12   9       20.90       26.57     40.14 o
   2  12   9        0.17      -34.27    174.84 o
   3  12   9       13.32        1.90     39.56 o
   4  12   9       26.87       92.73    101.68 o
   5  12   9       28.28       16.90    109.30 o
   6  12   9       10.27      -85.41    166.53 o
  -3  13   9        8.59       13.75    107.65 o
  -2  13   9       31.64      -75.12    166.10 o
  -1  13   9        5.73     -110.19    110.19 o
   0  13   9       14.73      -89.73    134.39 o
   1  13   9        1.89     -196.94    214.55 o
   2  13   9        1.36        2.20    106.94 o
   3  13   9        5.32       18.57    113.75 o
   0   1  10     4970.82     4915.96    212.66 o
   1   1  10     8080.93     7238.34    557.58 o
  -1   2  10    16271.23    15468.83    332.73 o
   0   2  10      252.60      281.73     15.56 o
   1   2  10     1231.99     1264.84     44.33 o
   2   2  10      443.39      390.70     48.11 o
  -2   3  10    13376.29    12750.72    114.58 o
  -1   3  10     2424.18     2805.90     60.58 o
   0   3  10     1799.13     1793.98     60.28 o
   1   3  10     4797.67     4893.39    101.02 o
   2   3  10     2748.36     2864.29     90.47 o
   3   3  10     3526.99     3371.55    277.49 o
  -3   4  10      851.96      823.47     86.56 o
  -2   4  10     1267.51     1280.52     41.49 o
  -1   4  10      962.30      919.57     39.76 o
   0   4  10     4394.14     4747.01     64.46 o
   1   4  10     2474.97     2759.53     65.23 o
   2   4  10     1571.87     1538.91     59.94 o
   3   4  10     3651.59     3644.36    157.92 o
   4   4  10       41.49        9.79     37.73 o
  -4   5  10     1666.84     1631.21     52.65 o
  -3   5  10      869.91      827.54     29.76 o
  -2   5  10     1946.51     1818.00     94.74 o
  -1   5  10     4382.94     4298.85     85.15 o
   0   5  10     1672.67     1724.06     54.98 o
   1   5  10     1066.63     1096.89     42.56 o
   2   5  10     1520.71     1440.03     46.01 o
   3   5  10     1045.61      925.23     39.66 o
   4   5  10     1717.60     1544.50     54.13 o
   5   5  10     1069.42      940.35    102.01 o
  -5   6  10      337.32      358.74     20.79 o
  -4   6  10      520.05      509.59     20.99 o
  -3   6  10       44.87       69.48     25.44 o
  -2   6  10      183.30      169.07     16.51 o
  -1   6  10     1699.18     1877.37     73.45 o
   0   6  10      668.06      689.00     21.81 o
   1   6  10      366.95      385.04     17.93 o
   2   6  10     1175.92     1243.82     48.64 o
   3   6  10     1814.35     1907.87     64.37 o
   4   6  10      102.78       65.21     65.69 o
   5   6  10      727.26      698.19     47.54 o
   6   6  10      495.10      507.98     23.81 o
  -6   7  10      306.20      291.02     39.60 o
  -5   7  10       36.51       20.99     36.21 o
  -4   7  10      910.89      930.14     36.33 o
  -3   7  10      181.25      170.49     19.93 o
  -2   7  10     1518.36     1517.92    135.18 o
  -1   7  10       99.07      102.36     19.19 o
   0   7  10     1171.66     1205.09     44.42 o
   1   7  10      265.33      281.42     20.59 o
   2   7  10       40.68      104.69     66.46 o
   3   7  10      494.20      521.62     22.87 o
   4   7  10      120.23      128.83     20.35 o
   5   7  10       39.52       -2.29     27.52 o
   6   7  10       29.44       49.09     29.30 o
   7   7  10      127.42      140.30     72.26 o
  -7   8  10       26.20       39.88     83.30 o
  -6   8  10      117.20      -13.53     83.85 o
  -5   8  10      121.71        6.24     78.76 o
  -4   8  10       78.03      121.51     74.46 o
  -3   8  10       24.73      -19.05     72.30 o
  -2   8  10       26.69       65.76     70.41 o
  -1   8  10       20.65       55.46     27.18 o
   0   8  10      665.56      686.09     40.22 o
   1   8  10      155.10      198.24     22.69 o
   2   8  10      314.18      360.98     21.62 o
   3   8  10      141.93      140.75     28.29 o
   4   8  10      646.33      670.49     39.84 o
   5   8  10      171.44      103.83     82.31 o
   6   8  10      408.04      419.11     26.47 o
   7   8  10       48.45      -90.18     90.18 o
   8   8  10        9.07      -72.20    122.15 o
  -8   9  10       31.83       40.70     28.62 o
  -7   9  10       90.85      102.77     60.86 o
  -6   9  10      140.80       46.83     90.60 o
  -5   9  10       66.11      -20.10     86.96 o
  -4   9  10      245.62      270.09     23.66 o
  -3   9  10      263.23      198.73     84.86 o
  -2   9  10      270.10      299.30     23.57 o
  -1   9  10      531.98      569.11     27.27 o
   0   9  10      282.99      293.95     19.15 o
   1   9  10       96.49      -82.59     82.59 o
   2   9  10       69.88      120.51     43.02 o
   3   9  10      200.41      212.88     33.64 o
   4   9  10      122.43      154.92     34.25 o
   5   9  10       90.15       20.79     34.68 o
   6   9  10        8.91       34.19     47.82 o
   7   9  10      104.47       78.34     93.90 o
   8   9  10       29.01      -97.52     97.52 o
   9   9  10       33.98      -44.77    161.06 o
  -8  10  10       31.20       54.83     46.11 o
  -7  10  10       13.14      125.04     96.02 o
  -6  10  10        9.50       -9.05     90.63 o
  -5  10  10       32.33       45.23     37.57 o
  -4  10  10      163.38      155.53     35.80 o
  -3  10  10       35.84       45.80     87.07 o
  -2  10  10      132.54      157.43     26.48 o
  -1  10  10      152.89      110.50     88.98 o
   0  10  10      269.89      297.77     32.32 o
   1  10  10       26.21       11.01     35.26 o
   2  10  10      106.52      102.95     35.19 o
   3  10  10        5.60       48.39     88.09 o
   4  10  10      102.44      -73.00     92.49 o
   5  10  10        5.14       78.27     92.46 o
   6  10  10       52.96       99.21     39.95 o
   7  10  10       34.80       89.40     39.59 o
   8  10  10        3.88        0.82     31.51 o
  -7  11  10       70.49      143.49     30.11 o
  -6  11  10       31.55      -10.59     40.32 o
  -5  11  10       43.71       87.14     40.24 o
  -4  11  10       38.57      -99.36    120.32 o
  -3  11  10       17.53      -45.03     94.34 o
  -2  11  10       66.56       82.97     95.12 o
  -1  11  10       28.65       37.04     97.00 o
   0  11  10       52.25        8.05     78.12 o
   1  11  10       38.94      -36.11     94.86 o
   2  11  10       70.17       44.38     94.08 o
   3  11  10        3.11      -96.05     96.05 o
   4  11  10       24.13       74.34     43.61 o
   5  11  10       50.51       90.12     42.99 o
   6  11  10       46.96       84.41     43.57 o
   7  11  10       17.67      -61.74    109.50 o
  -5  12  10       10.29       20.98    137.82 o
  -4  12  10       10.80       -3.54    102.97 o
  -3  12  10       15.63      -48.46    119.34 o
  -2  12  10       27.86       78.33     98.91 o
  -1  12  10       32.92      -33.93    102.70 o
   0  12  10       83.00       -1.74     85.54 o
   1  12  10       23.77       76.51    101.84 o
   2  12  10        7.25     -106.31    106.31 o
   3  12  10        2.94       15.06    140.90 o
   4  12  10       39.17      -19.80    107.72 o
   5  12  10        2.04      -98.15    110.47 o
  -2  13  10        0.96       66.20     54.87 o
  -1  13  10       16.11       66.42    110.97 o
   0  13  10       10.46      -21.22     85.80 o
   1  13  10        7.33      -47.29    112.18 o
   2  13  10        5.31      130.78    109.62 o
   0   1  11     5724.42     5464.67    263.91 o
   1   1  11     8354.02     8708.78     89.01 o
  -1   2  11     4403.64     4523.40     70.05 o
   0   2  11     5377.20     5280.26     58.96 o
   1   2  11     4030.99     3904.89     72.83 o
   2   2  11     3777.93     3689.70    165.32 o
  -2   3  11       52.77       37.18     16.62 o
  -1   3  11     4459.79     4556.25     75.17 o
   0   3  11     1982.67     2336.62     47.62 o
   1   3  11     3741.96     3645.37     87.32 o
   2   3  11     5856.77     5703.29     83.31 o
   3   3  11     2015.43     1820.65     63.54 o
  -3   4  11     4164.99     3810.58     84.72 o
  -2   4  11     4961.34     4899.64     88.47 o
  -1   4  11      444.65      446.57     20.69 o
   0   4  11     4018.23     4141.73     63.64 o
   1   4  11     1129.82     1167.79     40.38 o
   2   4  11     3322.42     3216.78    167.83 o
   3   4  11      608.45      589.49     26.87 o
   4   4  11      570.40      504.53     23.15 o
  -4   5  11      714.84      695.23     32.06 o
  -3   5  11      340.57      306.27     16.69 o
  -2   5  11      231.36      227.23     15.74 o
  -1   5  11      653.57      629.48     25.46 o
   0   5  11     1256.99     1263.33     52.46 o
   1   5  11     1418.25     1228.46     46.61 o
   2   5  11     1849.45     1881.97     70.79 o
   3   5  11     2099.87     1930.71     70.25 o
   4   5  11      485.53      451.43     26.60 o
   5   5  11     2595.96     2321.67     90.72 o
  -5   6  11      570.14      581.59     24.82 o
  -4   6  11       39.94       13.37     69.15 o
  -3   6  11      590.81      594.63     25.67 o
  -2   6  11     1098.24      987.16     49.05 o
  -1   6  11     1097.56     1184.89     50.13 o
   0   6  11     1543.49     1527.14     43.37 o
   1   6  11      715.65      725.77     26.42 o
   2   6  11      648.60      629.51     29.02 o
   3   6  11     1152.31     1004.56     62.14 o
   4   6  11      878.01      913.07     42.10 o
   5   6  11       73.85       74.49     70.34 o
   6   6  11      169.10      153.83     37.24 o
  -6   7  11      168.39      210.97     32.19 o
  -5   7  11      463.34      488.84     29.54 o
  -4   7  11      763.97      751.81     32.51 o
  -3   7  11      264.79      267.75     21.09 o
  -2   7  11      195.78      208.62     36.30 o
  -1   7  11      442.87      442.22     20.80 o
   0   7  11      140.45      163.23     16.48 o
   1   7  11      961.99      984.69     39.67 o
   2   7  11      799.05      838.58     36.21 o
   3   7  11      172.21      191.47    119.50 o
   4   7  11      386.71      416.02     21.81 o
   5   7  11      636.37      598.13     30.59 o
   6   7  11       41.16       88.40     56.38 o
   7   7  11      200.79      203.62     34.67 o
  -7   8  11       33.87        4.62     89.26 o
  -6   8  11       44.13       71.70     82.67 o
  -5   8  11       52.96       34.33     78.39 o
  -4   8  11      471.02      487.28     23.64 o
  -3   8  11      350.01      336.79     33.98 o
  -2   8  11      189.36      153.14     25.19 o
  -1   8  11      306.32      312.29     22.16 o
   0   8  11      401.15      392.07     19.47 o
   1   8  11      135.68      106.13     75.18 o
   2   8  11      347.13      326.37     22.40 o
   3   8  11      535.78      520.77     23.52 o
   4   8  11      549.71      517.15    208.82 o
   5   8  11      697.91      649.34     33.91 o
   6   8  11        5.54       52.68     58.49 o
   7   8  11      112.98       43.72     36.65 o
   8   8  11        1.95      -27.55     38.31 o
  -8   9  11        3.11      -23.87     99.43 o
  -7   9  11       32.97      113.17     37.54 o
  -6   9  11      200.15      249.70     26.99 o
  -5   9  11       54.47       77.40     86.73 o
  -4   9  11       21.53       28.57     85.64 o
  -3   9  11      327.26      322.16     31.91 o
  -2   9  11      600.97      688.35     32.89 o
  -1   9  11      220.28      178.95     45.46 o
   0   9  11      225.61      245.42     51.15 o
   1   9  11      236.89      188.05     86.69 o
   2   9  11       84.97       40.31     83.67 o
   3   9  11        8.85      -12.15    127.28 o
   4   9  11        8.93       55.61     86.01 o
   5   9  11       24.28      103.97     87.32 o
   6   9  11        2.98       18.39     92.11 o
   7   9  11       45.85       95.88     94.92 o
   8   9  11       95.76      132.85     30.14 o
   9   9  11       11.07      -21.49     31.07 o
  -8  10  11       17.78     -104.18    104.18 o
  -7  10  11       79.47       64.35     39.64 o
  -6  10  11       23.48       22.52     37.95 o
  -5  10  11        3.85       22.09     38.77 o
  -4  10  11      105.94      112.19     35.23 o
  -3  10  11       15.89       71.85     34.10 o
  -2  10  11       12.96      -77.88     89.93 o
  -1  10  11       14.84      -72.77    108.95 o
   0  10  11        3.73       20.57     35.05 o
   1  10  11      166.71      136.53     37.93 o
   2  10  11       22.07       49.37     40.79 o
   3  10  11      345.62      337.83    175.74 o
   4  10  11       13.04      -93.99     93.99 o
   5  10  11       62.94       -1.73     96.38 o
   6  10  11        4.22      -84.97    123.05 o
   7  10  11       18.43        8.87    100.48 o
   8  10  11        4.43        3.26     43.20 o
  -7  11  11        4.01      -68.99    100.62 o
  -6  11  11       13.76     -102.84    102.84 o
  -5  11  11       30.40       32.79     38.76 o
  -4  11  11       92.58       65.07     40.98 o
  -3  11  11       58.08       65.12     66.32 o
  -2  11  11       13.23       61.09     94.13 o
  -1  11  11       44.78       63.99     62.59 o
   0  11  11       72.19      122.17     38.12 o
   1  11  11        1.32      -43.72     93.49 o
   2  11  11       11.88       62.61     95.47 o
   3  11  11       23.50      -46.98     99.27 o
   4  11  11      102.72      167.19    102.15 o
   5  11  11       13.29       20.01    102.57 o
   6  11  11       57.56       29.23     46.45 o
   7  11  11        4.76       30.02    110.95 o
  -5  12  11       11.67      -39.98    175.11 o
  -4  12  11        4.48      -49.94    101.56 o
  -3  12  11       30.65      105.16     42.15 o
  -2  12  11        3.17       99.84    100.61 o
  -1  12  11       63.80       86.74     72.83 o
   0  12  11        8.49       68.61     92.68 o
   1  12  11       12.13      -46.29    100.13 o
   2  12  11        7.32        4.66    101.28 o
   3  12  11        9.78       49.47     45.37 o
   4  12  11        0.16      -20.40    109.14 o
   5  12  11       12.46      -42.34    114.14 o
  -2  13  11        2.53       -2.61    109.06 o
  -1  13  11        5.50      -64.12    112.55 o
   0  13  11       14.18      -59.20     92.06 o
   1  13  11       15.38      -20.11    110.92 o
   2  13  11       13.40      -43.73    211.21 o
   0   0  12    10926.95    11339.40    152.84 o
   0   1  12     9739.00     9586.36    387.37 o
   1   1  12     2087.95     1986.34     58.94 o
  -1   2  12      486.94      502.95     21.74 o
   0   2  12     1462.68     1467.57     41.72 o
   1   2  12      350.01      375.28     17.41 o
   2   2  12     2281.32     2127.01     86.79 o
  -2   3  12      794.59      864.38     57.81 o
  -1   3  12     1155.45     1214.86     39.75 o
   0   3  12     6880.04     6868.27    106.32 o
   1   3  12     2179.08     1997.44    186.52 o
   2   3  12     2654.03     2773.00    187.97 o
   3   3  12     1398.39     1411.38     45.05 o
  -3   4  12     2561.07     2417.99     78.66 o
  -2   4  12       89.40      109.93     48.34 o
  -1   4  12      712.16      601.10     27.38 o
   0   4  12       14.72       -5.26     28.70 o
   1   4  12     7752.00     7428.58    216.67 o
   2   4  12     2529.58     2350.21     72.05 o
   3   4  12      932.10      931.99     68.92 o
   4   4  12     1542.43     1484.03     51.43 o
  -4   5  12      971.60      847.90     35.61 o
  -3   5  12      161.70      172.06     20.09 o
  -2   5  12     1014.48      931.86     38.32 o
  -1   5  12      138.55      179.43     16.00 o
   0   5  12      377.57      409.12     13.70 o
   1   5  12     2238.74     2261.67     75.16 o
   2   5  12     1823.33     1911.57    187.41 o
   3   5  12      222.14      201.41     50.97 o
   4   5  12     1022.47     1005.22    125.23 o
   5   5  12      828.90      790.00     35.96 o
  -5   6  12     1375.28     1282.54     77.98 o
  -4   6  12      336.50      319.39     25.23 o
  -3   6  12      177.37      175.77     46.60 o
  -2   6  12      437.73      419.61     25.57 o
  -1   6  12     1604.82     1555.40     54.91 o
   0   6  12      146.81      155.32     14.37 o
   1   6  12     1219.86     1206.87     85.40 o
   2   6  12      689.83      643.83     30.14 o
   3   6  12      338.50      361.34     20.37 o
   4   6  12      757.77      731.22     30.49 o
   5   6  12      444.75      439.54     22.25 o
   6   6  12       25.02       23.04     22.59 o
  -6   7  12       51.69      -62.73     83.28 o
  -5   7  12      303.67      287.84     23.40 o
  -4   7  12       26.17       83.95     27.96 o
  -3   7  12     1656.59     1543.43    145.12 o
  -2   7  12      254.09      276.28     21.37 o
  -1   7  12      775.54      739.80     33.78 o
   0   7  12       36.96        1.95     74.19 o
   1   7  12     1881.06     1953.75     63.41 o
   2   7  12      922.17      863.35     34.28 o
   3   7  12      383.12      394.99     22.09 o
   4   7  12      982.33      967.75     43.57 o
   5   7  12      225.18      285.61     23.01 o
   6   7  12      367.90      319.56     30.09 o
   7   7  12       81.38      108.36     53.25 o
  -7   8  12       18.11       71.72     89.37 o
  -6   8  12      253.02      276.74     42.37 o
  -5   8  12      332.46      343.93     41.97 o
  -4   8  12       60.63      -24.99     94.36 o
  -3   8  12      730.46      793.23     35.37 o
  -2   8  12       80.45       41.32     89.63 o
  -1   8  12      266.98      234.38     22.67 o
   0   8  12      104.35      144.53     59.75 o
   1   8  12      126.96      141.88     26.60 o
   2   8  12       12.40        5.15     96.59 o
   3   8  12      214.79      232.12     48.22 o
   4   8  12       15.27      -47.71     98.14 o
   5   8  12        6.78      -86.40     86.40 o
   6   8  12       66.58       58.74    126.78 o
   7   8  12       76.81       66.78     38.52 o
   8   8  12       82.02      107.14     96.87 o
  -8   9  12        5.70       74.45    100.13 o
  -7   9  12       28.44      138.71     93.31 o
  -6   9  12       10.72       85.35     89.79 o
  -5   9  12       49.47       40.11     90.40 o
  -4   9  12       21.31        4.15     33.59 o
  -3   9  12      145.15      153.14    109.88 o
  -2   9  12       91.98       46.88    139.84 o
  -1   9  12      235.64      196.23    129.69 o
   0   9  12        3.27      -41.05     68.57 o
   1   9  12      345.09      303.57     25.37 o
   2   9  12       79.44      127.65     84.29 o
   3   9  12      653.11      625.40     29.50 o
   4   9  12       58.30      -48.58    149.07 o
   5   9  12       86.75      -24.75     94.10 o
   6   9  12       26.35       30.24     92.53 o
   7   9  12       10.73      127.06     99.29 o
   8   9  12       21.95       78.23    100.57 o
   9   9  12       39.11       59.48    107.20 o
  -8  10  12       30.31       37.71     44.06 o
  -7  10  12       16.68       -9.20    109.03 o
  -6  10  12       84.79       78.77     29.06 o
  -5  10  12       57.17       68.02     94.68 o
  -4  10  12       53.28       78.05     91.45 o
  -3  10  12      152.29       39.99     92.19 o
  -2  10  12      107.10      101.05     91.65 o
  -1  10  12       27.98      -42.21     94.45 o
   0  10  12       37.30       37.76     36.19 o
   1  10  12       18.09      -87.76     92.47 o
   2  10  12      103.91      114.78     40.21 o
   3  10  12        9.16       39.58     66.23 o
   4  10  12       39.04       72.33     50.40 o
   5  10  12        3.24       40.77     97.28 o
   6  10  12       10.88       52.08     41.84 o
   7  10  12       20.04     -102.82    104.90 o
   8  10  12       10.56       17.54    110.06 o
  -7  11  12        5.88        9.71    133.34 o
  -6  11  12       28.38      -92.10    103.25 o
  -5  11  12       15.53      -97.60     97.60 o
  -4  11  12       17.88      -77.48    100.47 o
  -3  11  12       39.52       11.60    101.04 o
  -2  11  12       10.94      -99.78     99.78 o
  -1  11  12       80.63       51.04     30.05 o
   0  11  12       10.58      -39.53     39.53 o
   1  11  12       29.08       47.06     98.56 o
   2  11  12       41.64       40.33     99.45 o
   3  11  12       83.30      -31.33    130.78 o
   4  11  12       18.73      -11.30    128.30 o
   5  11  12       44.65       60.42    106.18 o
   6  11  12        8.89       44.16     54.16 o
   7  11  12       28.17       75.68    114.07 o
  -5  12  12        1.14      -91.82    106.61 o
  -4  12  12       10.82      -97.59    105.93 o
  -3  12  12        4.75       -6.16    105.73 o
  -2  12  12       27.29       82.91    101.73 o
  -1  12  12       15.36       38.76    138.41 o
   0  12  12        3.99       13.35     85.76 o
   1  12  12        4.59      -75.77    104.29 o
   2  12  12        5.38     -107.04    107.04 o
   3  12  12        6.09      -98.74    168.99 o
   4  12  12        4.88      -10.61    113.57 o
   5  12  12       11.90      -44.87    116.86 o
  -1  13  12       10.87       84.99     33.30 o
   0  13  12       11.35      -67.20    119.57 o
   1  13  12       13.26       38.62     44.92 o
   0   1  13     9629.32     9545.90    289.21 o
   1   1  13     2728.86     2791.76     71.62 o
  -1   2  13     5621.35     5186.95    105.25 o
   0   2  13     5340.11     5750.72    144.04 o
   1   2  13     1988.82     1808.58    113.24 o
   2   2  13     7854.28     7477.54    223.34 o
  -2   3  13      324.75      279.83     15.48 o
  -1   3  13     1044.01     1140.71     42.62 o
   0   3  13     1721.49     1603.96     63.04 o
   1   3  13     5857.33     6159.13    121.27 o
   2   3  13      703.05      633.79     26.65 o
   3   3  13     1298.76     1187.40     75.37 o
  -3   4  13      584.06      521.60     20.91 o
  -2   4  13     1818.28     1796.16     73.42 o
  -1   4  13      758.73      765.17     35.23 o
   0   4  13      481.79      445.56     17.74 o
   1   4  13      524.46      590.06     29.32 o
   2   4  13     1392.54     1444.71    181.08 o
   3   4  13     1143.74     1087.60     48.69 o
   4   4  13      796.14      763.99     28.48 o
  -4   5  13      829.20      817.45     33.58 o
  -3   5  13      255.84      242.84     64.29 o
  -2   5  13      296.77      333.75     33.20 o
  -1   5  13     2816.89     2925.69     87.11 o
   0   5  13      789.59      809.38     29.55 o
   1   5  13     2849.00     2838.76     84.12 o
   2   5  13      271.50      222.43    120.49 o
   3   5  13      149.77      199.51     20.89 o
   4   5  13     1037.57      997.05     42.36 o
   5   5  13       24.89       80.04     71.73 o
  -5   6  13       83.25       82.78     31.39 o
  -4   6  13      617.34      583.38     25.39 o
  -3   6  13      119.61      124.37     20.87 o
  -2   6  13     1149.55     1149.06     47.31 o
  -1   6  13       34.83        7.27     26.76 o
   0   6  13      409.00      418.12     17.20 o
   1   6  13     1691.64     1796.54    104.95 o
   2   6  13     2383.54     2435.13     92.67 o
   3   6  13     1386.72     1377.93     70.59 o
   4   6  13      846.92      774.32     35.10 o
   5   6  13       33.94       34.88     22.04 o
   6   6  13      594.21      540.74     26.35 o
  -6   7  13       14.96       76.95     83.61 o
  -5   7  13      306.51      295.72     24.42 o
  -4   7  13      428.03      405.80     23.74 o
  -3   7  13      472.66      455.60     46.75 o
  -2   7  13      155.49       61.51     78.61 o
  -1   7  13     1084.07     1093.22     53.32 o
   0   7  13     2626.47     2495.36     80.94 o
   1   7  13      388.56      348.05     22.81 o
   2   7  13      494.59      527.96     25.34 o
   3   7  13     1318.88     1332.83    134.16 o
   4   7  13      118.48      115.72     22.86 o
   5   7  13      482.57      543.12     28.74 o
   6   7  13       95.92      135.99     32.66 o
   7   7  13        7.06      -13.84     37.20 o
  -7   8  13       87.20      -22.54     94.63 o
  -6   8  13       89.48      -30.26    175.37 o
  -5   8  13      213.75      149.76     53.51 o
  -4   8  13      354.45      387.24     31.36 o
  -3   8  13      238.50      232.22     24.51 o
  -2   8  13      704.68      677.98     26.87 o
  -1   8  13      105.10      120.12     31.16 o
   0   8  13      208.07      177.39     31.00 o
   1   8  13     1004.94     1010.37     89.37 o
   2   8  13      120.25      126.87     33.95 o
   3   8  13      563.90      602.80     27.60 o
   4   8  13      229.14      224.41     25.12 o
   5   8  13      145.83       48.50    101.97 o
   6   8  13      114.97      117.36     52.07 o
   7   8  13       28.71      124.08     91.79 o
   8   8  13       18.03     -109.05    195.90 o
  -8   9  13       94.17      101.54    101.42 o
  -7   9  13        4.02      -39.25     39.25 o
  -6   9  13       80.38       32.03     94.91 o
  -5   9  13      202.58       89.89     94.06 o
  -4   9  13       91.65        7.91     91.49 o
  -3   9  13      206.55      242.36     52.54 o
  -2   9  13       11.50       12.89     84.85 o
  -1   9  13        5.09        5.44     51.07 o
   0   9  13      361.31      361.80     21.44 o
   1   9  13        5.90       19.49     86.62 o
   2   9  13      715.94      746.31     49.51 o
   3   9  13      114.61      147.56     35.32 o
   4   9  13      140.49      150.34     36.98 o
   5   9  13       21.97       36.61     94.32 o
   6   9  13       13.56       25.62     96.98 o
   7   9  13        0.11       71.63     54.98 o
   8   9  13       10.24      -13.52    155.46 o
   9   9  13        0.76       -6.63    108.30 o
  -8  10  13       13.71      -10.22    106.39 o
  -7  10  13        7.23       17.08     42.05 o
  -6  10  13       76.09      -49.58    124.35 o
  -5  10  13       52.55       -8.69    132.88 o
  -4  10  13       76.59      -10.74     95.34 o
  -3  10  13       88.47      101.48     37.51 o
  -2  10  13       22.95      -10.19    177.01 o
  -1  10  13       84.24      115.70     70.88 o
   0  10  13       22.43      -55.54    111.99 o
   1  10  13        2.58      -37.01     78.04 o
   2  10  13        9.06       76.61     94.08 o
   3  10  13       16.38       21.38     29.29 o
   4  10  13       35.92       41.55    100.31 o
   5  10  13       75.44      -15.26    150.64 o
   6  10  13       25.34      -74.97    117.80 o
   7  10  13       33.93       -1.19    110.08 o
   8  10  13       44.57      104.59     46.21 o
  -6  11  13       26.67       47.87    103.67 o
  -5  11  13        4.16      -45.06    103.36 o
  -4  11  13       44.74       71.84     43.48 o
  -3  11  13       20.54      130.56     99.37 o
  -2  11  13       80.26       84.23     42.60 o
  -1  11  13       15.54      124.97     99.67 o
   0  11  13       91.73      -56.02     84.20 o
   1  11  13        6.37      -73.26    169.89 o
   2  11  13       72.78       38.83     45.17 o
   3  11  13       24.42       24.70     65.08 o
   4  11  13       10.86      -42.57    129.82 o
   5  11  13        7.12      -98.14    109.67 o
   6  11  13        3.36     -118.45    118.45 o
  -4  12  13        9.44       65.06     43.39 o
  -3  12  13       11.06       29.10    105.06 o
  -2  12  13        2.44       11.72     76.01 o
  -1  12  13        3.35        4.50    107.45 o
   0  12  13       14.31       -9.25     87.53 o
   1  12  13       12.14       65.24     42.48 o
   2  12  13       25.65       81.78    111.63 o
   3  12  13       29.81       54.31     34.65 o
   4  12  13       13.82       61.96    115.33 o
   0   1  14      488.31      486.48     33.52 o
   1   1  14     6966.30     7385.26    295.41 o
  -1   2  14     5201.84     5336.43     86.85 o
   0   2  14     1423.72     1467.10     69.23 o
   1   2  14     2500.83     2530.67     77.34 o
   2   2  14     3424.74     3353.91    265.93 o
  -2   3  14     4222.41     3783.60     89.82 o
  -1   3  14      758.30      635.14     27.75 o
   0   3  14     1896.38     1911.89     81.29 o
   1   3  14      536.15      532.86     21.02 o
   2   3  14     1467.61     1399.33     67.89 o
   3   3  14     1921.80     1798.57     64.30 o
  -3   4  14       38.66       -2.09     63.10 o
  -2   4  14     1289.62     1300.69    170.11 o
  -1   4  14     2442.02     2538.67    154.51 o
   0   4  14      448.23      492.44     30.83 o
   1   4  14      648.75      726.09     33.28 o
   2   4  14      219.36      218.64     16.63 o
   3   4  14       13.72       73.22     60.31 o
   4   4  14      370.50      358.71     32.93 o
  -4   5  14      707.37      679.93     29.42 o
  -3   5  14        2.60       27.69     69.78 o
  -2   5  14      610.73      638.34     33.32 o
  -1   5  14      205.97      161.65     18.06 o
   0   5  14     2615.37     2793.59     70.03 o
   1   5  14       18.64      -52.86     74.19 o
   2   5  14     2956.58     2878.25    113.81 o
   3   5  14     2055.17     1905.28     62.15 o
   4   5  14      480.43      450.83     22.05 o
   5   5  14      241.71      230.72     22.30 o
  -5   6  14      485.44      463.76     61.20 o
  -4   6  14      131.63      116.30     76.42 o
  -3   6  14       96.35       94.15     21.49 o
  -2   6  14      485.85      509.49     22.30 o
  -1   6  14     1386.61     1378.84     59.85 o
   0   6  14     1950.06     1936.66     63.32 o
   1   6  14      179.11      164.35     20.81 o
   2   6  14     1042.50     1081.97     44.11 o
   3   6  14     1302.20     1248.71     54.44 o
   4   6  14      674.45      627.01     27.00 o
   5   6  14      930.85      911.71     85.63 o
   6   6  14       95.97      111.11     54.86 o
  -6   7  14      152.89      152.23     36.13 o
  -5   7  14      397.03      390.52     24.98 o
  -4   7  14     1252.80     1309.09     50.88 o
  -3   7  14       88.29       96.07     70.46 o
  -2   7  14     1040.17     1055.56     50.35 o
  -1   7  14      267.71      265.34     22.71 o
   0   7  14      728.80      656.22     29.75 o
   1   7  14      132.12      130.18     22.41 o
   2   7  14      315.72      295.33     23.10 o
   3   7  14      296.73      317.97     23.71 o
   4   7  14      214.67      188.51     23.81 o
   5   7  14       25.45       36.89     70.79 o
   6   7  14       11.47      -36.52     89.37 o
   7   7  14      138.82      127.96     92.77 o
  -7   8  14       32.48       29.42     96.55 o
  -6   8  14       55.45      -93.64     93.64 o
  -5   8  14       49.59      102.64     88.16 o
  -4   8  14       17.39       60.41     84.37 o
  -3   8  14       16.03       41.55     84.01 o
  -2   8  14       23.07       64.82     83.95 o
  -1   8  14      196.91      169.48     24.36 o
   0   8  14     1250.91     1315.19     61.55 o
   1   8  14       65.36       55.36     31.29 o
   2   8  14     1341.09     1319.52     68.26 o
   3   8  14      491.05      460.63     45.69 o
   4   8  14      169.70      203.09     35.71 o
   5   8  14       51.36      -52.04     91.18 o
   6   8  14        8.70       12.81     95.13 o
   7   8  14        6.32       10.97     72.87 o
   8   8  14       45.14       19.04     75.70 o
  -8   9  14       10.50      -50.98    193.92 o
  -7   9  14       50.58      -23.13     99.79 o
  -6   9  14       78.64       32.46     94.15 o
  -5   9  14      139.12       17.35     96.34 o
  -4   9  14      521.63      482.94     40.02 o
  -3   9  14       24.55      -55.48     92.39 o
  -2   9  14      181.83      188.39     63.65 o
  -1   9  14       11.60     -117.74    122.15 o
   0   9  14        7.60      -34.13     70.70 o
   1   9  14       10.35      -43.35    187.54 o
   2   9  14       23.70     -102.24    141.37 o
   3   9  14       97.73       12.05    147.15 o
   4   9  14       47.69      -54.00     96.65 o
   5   9  14        4.54       45.58     95.46 o
   6   9  14       20.88      -23.24    102.40 o
   7   9  14        9.90       15.85    124.56 o
   8   9  14        9.88       21.84    164.80 o
   9   9  14        6.63      -19.41     42.05 o
  -7  10  14        6.50       60.56    104.66 o
  -6  10  14       12.35       41.85     77.82 o
  -5  10  14       27.54      -47.38    196.25 o
  -4  10  14       76.26       10.46     96.78 o
  -3  10  14        0.99      -96.49    250.90 o
  -2  10  14      136.74      190.16     40.75 o
  -1  10  14        0.27      -88.52     94.06 o
   0  10  14       56.23       13.69     37.29 o
   1  10  14       36.78      -26.17     94.46 o
   2  10  14      124.31      -51.48     99.82 o
   3  10  14       20.30      106.35     98.51 o
   4  10  14       95.07       80.77     69.33 o
   5  10  14       33.71      135.08    103.00 o
   6  10  14       86.58      169.48    105.31 o
   7  10  14       34.55      -74.92    113.51 o
  -6  11  14        6.81       -6.16     59.01 o
  -5  11  14       21.02       65.83    101.70 o
  -4  11  14       14.15      -98.99     98.99 o
  -3  11  14       15.63      -49.34    133.42 o
  -2  11  14        3.12       68.49    101.34 o
  -1  11  14        5.48      -26.79    139.13 o
   0  11  14       39.69       66.19     83.02 o
   1  11  14       47.07       -2.02    103.47 o
   2  11  14        3.95     -104.33    104.33 o
   3  11  14       26.13       62.62    105.71 o
   4  11  14        0.99     -111.31    111.31 o
   5  11  14       43.93      -22.30    116.66 o
   6  11  14        9.37      -21.75    106.71 o
  -4  12  14        7.65       33.25    104.63 o
  -3  12  14       11.42     -121.40    121.40 o
  -2  12  14       43.66      -58.19    109.90 o
  -1  12  14       10.48       86.88    105.09 o
   0  12  14       23.83       72.17     87.41 o
   1  12  14       22.98       22.94     68.40 o
   2  12  14       44.18       72.70     34.48 o
   3  12  14       23.21       46.78     50.65 o
   4  12  14       53.65     -118.64    118.64 o
   0   1  15     7013.96     7609.99    332.40 o
   1   1  15     1642.53     1507.17    272.47 o
  -1   2  15      769.62      866.40     32.60 o
   0   2  15     2839.15     2937.08     66.12 o
   1   2  15    10672.98    10850.54    121.86 o
   2   2  15      797.21      693.62     67.22 o
  -2   3  15      889.99      836.82     36.62 o
  -1   3  15     1708.29     1663.28     59.93 o
   0   3  15      215.12      200.78     14.99 o
   1   3  15       21.67       -1.46     66.17 o
   2   3  15     1074.55     1085.78     48.36 o
   3   3  15       13.58       14.16     63.84 o
  -3   4  15      999.30      900.06     36.89 o
  -2   4  15      357.44      376.91     19.47 o
  -1   4  15      462.70      430.93     19.75 o
   0   4  15     2888.31     2925.83     68.83 o
   1   4  15      503.28      476.88     25.82 o
   2   4  15     1841.56     1867.88     96.04 o
   3   4  15     1869.30     1818.67     67.47 o
   4   4  15      324.78      317.59     29.14 o
  -4   5  15      116.86      -41.68     79.36 o
  -3   5  15      285.02      297.16     22.15 o
  -2   5  15      763.91      759.53     27.93 o
  -1   5  15      132.77      172.00     19.06 o
   0   5  15      489.92      452.44     29.69 o
   1   5  15     2220.75     2091.61     69.62 o
   2   5  15      275.34      275.08     21.03 o
   3   5  15     1844.93     1866.81     63.79 o
   4   5  15       77.71       13.87     73.73 o
   5   5  15      194.38       83.09     82.05 o
  -5   6  15      482.28      432.01     25.46 o
  -4   6  15     1504.96     1532.66     61.44 o
  -3   6  15      569.08      512.71     49.47 o
  -2   6  15      593.26      630.14     31.50 o
  -1   6  15      462.03      450.89     23.04 o
   0   6  15      515.34      508.14     18.59 o
   1   6  15      166.77      182.48     36.85 o
   2   6  15      109.05       95.19     37.50 o
   3   6  15      340.70      309.16     23.22 o
   4   6  15      243.22      258.99     23.58 o
   5   6  15       42.97       62.28     84.03 o
   6   6  15      414.02      428.15     26.66 o
  -6   7  15      226.52      160.99    116.81 o
  -5   7  15       65.77       23.27     86.59 o
  -4   7  15       33.43       25.61     93.44 o
  -3   7  15     1232.95     1216.37     48.37 o
  -2   7  15       13.27      -43.45    146.87 o
  -1   7  15      736.99      828.00     37.97 o
   0   7  15      217.66      163.97     51.74 o
   1   7  15      538.04      549.81     81.31 o
   2   7  15     1353.17     1467.77     66.91 o
   3   7  15      379.10      368.33     25.00 o
   4   7  15       56.16       -4.67     85.62 o
   5   7  15       40.94       33.78    102.19 o
   6   7  15       27.58      -14.15     45.48 o
   7   7  15       16.02       72.69     94.15 o
  -7   8  15       65.37       12.32    102.83 o
  -6   8  15       83.39       37.04     97.94 o
  -5   8  15       10.38       48.98     92.05 o
  -4   8  15      767.55      762.37     36.08 o
  -3   8  15        5.24       78.62     37.45 o
  -2   8  15      114.43       81.22     87.95 o
  -1   8  15      641.02      668.91     70.02 o
   0   8  15        5.59       18.42     32.59 o
   1   8  15      285.07      254.31     36.68 o
   2   8  15      304.22      306.92     26.42 o
   3   8  15       73.02      110.95     40.04 o
   4   8  15      176.96      208.39     56.60 o
   5   8  15       48.01       59.75     38.00 o
   6   8  15       14.39       38.55     75.99 o
   7   8  15       47.24       33.80    108.53 o
   8   8  15       16.88       82.73    102.29 o
  -8   9  15        1.15      -66.37    226.66 o
  -7   9  15       95.78       32.49    102.75 o
  -6   9  15       37.24       -1.68    100.62 o
  -5   9  15       99.10      159.03     95.45 o
  -4   9  15       12.26       15.84     96.73 o
  -3   9  15      254.68      237.39     62.20 o
  -2   9  15      110.03      125.96     63.84 o
  -1   9  15       37.37       18.34     37.44 o
   0   9  15       78.61       77.55     37.58 o
   1   9  15       52.00       -6.49     40.17 o
   2   9  15      183.22      146.81     29.14 o
   3   9  15       32.62      -67.04     95.71 o
   4   9  15       99.96      146.54     99.27 o
   5   9  15       81.50       41.37    103.09 o
   6   9  15       43.14       82.35    124.03 o
   7   9  15       15.11       95.48    109.53 o
   8   9  15       37.96     -144.33    144.33 o
  -7  10  15       35.62       82.93     56.50 o
  -6  10  15       10.26       46.61    100.26 o
  -5  10  15       49.74      115.09     98.10 o
  -4  10  15       74.90       68.38     90.62 o
  -3  10  15       39.78      -23.36    100.25 o
  -2  10  15       47.47       68.41     40.04 o
  -1  10  15        7.37      -42.36     98.35 o
   0  10  15       31.57      -60.67     83.01 o
   1  10  15      134.69      106.62     80.72 o
   2  10  15       36.45       70.19     61.23 o
   3  10  15       95.97      103.83     39.96 o
   4  10  15       11.86       -9.96    106.00 o
   5  10  15        3.51     -110.87    110.87 o
   6  10  15        0.12       20.05     50.88 o
   7  10  15       19.02     -108.74    117.23 o
  -6  11  15        1.90      -47.04    104.82 o
  -5  11  15       16.43      151.06    102.54 o
  -4  11  15       23.08      -84.64    103.47 o
  -3  11  15        2.66       68.63    103.38 o
  -2  11  15       29.98      -67.93    102.73 o
  -1  11  15        8.86      -22.42    102.54 o
   0  11  15        3.45       23.04     39.89 o
   1  11  15       14.75       51.55     41.23 o
   2  11  15       53.30     -111.30    111.93 o
   3  11  15        6.96       12.84    109.25 o
   4  11  15       86.20       83.25    115.25 o
   5  11  15        1.15      -48.53    197.34 o
   6  11  15       40.95     -115.36    124.32 o
  -3  12  15       28.67      -69.76    192.41 o
  -2  12  15       18.27       -6.84    155.65 o
  -1  12  15       17.91       85.26    108.10 o
   0  12  15       13.00       22.41     46.02 o
   1  12  15       12.14       23.75    115.26 o
   2  12  15       27.94       55.58    116.88 o
   3  12  15       29.25       96.90    119.10 o
   4  12  15       23.20       46.78    184.18 o
   0   0  16    16706.05    18649.95    244.78 o
   0   1  16     1679.70     1776.62     49.90 o
   1   1  16     2203.25     2263.89    146.66 o
  -1   2  16      106.38       38.11     61.21 o
   0   2  16     5913.51     6289.89    192.91 o
   1   2  16       21.68      -18.10     22.39 o
   2   2  16     2896.61     3040.95    170.09 o
  -2   3  16       40.69      -17.21    134.65 o
  -1   3  16      385.80      384.02     19.53 o
   0   3  16     2704.48     2671.72     75.74 o
   1   3  16     2255.05     2012.95    123.06 o
   2   3  16      131.32       85.20     23.93 o
   3   3  16       30.92       77.42     64.17 o
  -3   4  16      286.19      284.71     21.77 o
  -2   4  16      331.89      323.73     19.39 o
  -1   4  16      681.84      635.41     32.48 o
   0   4  16     2592.00     2582.62     69.93 o
   1   4  16     1842.97     1694.64     56.24 o
   2   4  16     1637.67     1512.71     58.45 o
   3   4  16      715.60      678.05     60.96 o
   4   4  16      748.46      789.64     34.27 o
  -4   5  16      133.73        9.63     80.90 o
  -3   5  16      970.40      831.16     69.37 o
  -2   5  16      168.43      135.93     37.57 o
  -1   5  16       65.76       93.84     29.15 o
   0   5  16      183.34      182.39     20.95 o
   1   5  16      950.12      970.78     61.84 o
   2   5  16      654.18      664.82     30.47 o
   3   5  16      286.72      266.92     33.26 o
   4   5  16      515.72      499.28     55.01 o
   5   5  16      317.15      362.86     50.61 o
  -5   6  16      343.80      351.48     38.78 o
  -4   6  16      165.85      160.05     32.23 o
  -3   6  16     1062.24      968.84     41.70 o
  -2   6  16      296.66      291.01     23.64 o
  -1   6  16     1169.56     1191.31     62.06 o
   0   6  16       63.46       27.91     72.09 o
   1   6  16      498.67      478.68     23.95 o
   2   6  16      464.01      491.46     24.99 o
   3   6  16        9.12      -48.92     79.94 o
   4   6  16       74.05       18.09     84.92 o
   5   6  16      348.81      371.76     26.71 o
   6   6  16      147.88       87.86     50.55 o
  -6   7  16      139.33      179.98     74.05 o
  -5   7  16       17.90       88.23     92.68 o
  -4   7  16       79.07       54.55     94.28 o
  -3   7  16        6.26      -87.85     87.85 o
  -2   7  16      404.44      417.82     25.59 o
  -1   7  16       61.60       62.67     82.95 o
   0   7  16       87.36      133.52     42.26 o
   1   7  16      351.86      369.53     25.41 o
   2   7  16      870.70      947.09     51.48 o
   3   7  16       95.25      -20.34    163.20 o
   4   7  16      427.59      438.90     26.92 o
   5   7  16      113.61      132.92     37.54 o
   6   7  16       38.07      108.58     95.85 o
   7   7  16        2.11      -10.79     98.59 o
  -7   8  16       67.48      109.50    104.34 o
  -6   8  16       78.78      118.61     99.24 o
  -5   8  16      354.30      323.61     30.40 o
  -4   8  16       15.61      -66.64    132.30 o
  -3   8  16      726.23      735.81     49.26 o
  -2   8  16      143.68      107.15     91.18 o
  -1   8  16      173.64      218.00     44.83 o
   0   8  16       31.62     -106.95    106.95 o
   1   8  16       14.20       27.57     36.12 o
   2   8  16      164.26       -1.41     92.19 o
   3   8  16      220.16      201.42     66.75 o
   4   8  16      105.95      140.42     43.46 o
   5   8  16        0.28      -10.66     65.25 o
   6   8  16       98.49      126.57    103.60 o
   7   8  16       21.75       96.37    106.79 o
   8   8  16       70.79       17.51    111.47 o
  -8   9  16        5.37       45.26     47.78 o
  -7   9  16        4.45      -24.61    106.95 o
  -6   9  16       26.46       69.63     40.40 o
  -5   9  16        0.75     -131.53    181.47 o
  -4   9  16       19.05       52.54     99.95 o
  -3   9  16      118.46      131.40    100.50 o
  -2   9  16       21.37      -64.15     96.34 o
  -1   9  16      113.35      -12.22     97.42 o
   0   9  16       14.54        6.11     38.38 o
   1   9  16      246.77      274.71     38.90 o
   2   9  16       92.13       68.73     38.72 o
   3   9  16      136.13       54.32     62.52 o
   4   9  16       23.96      -27.43    110.63 o
   5   9  16       12.40       -3.90     45.29 o
   6   9  16       31.14       74.41     69.49 o
   7   9  16       27.40      -60.16    111.24 o
   8   9  16        4.03     -118.44    203.59 o
  -7  10  16       19.87       -2.23    107.87 o
  -6  10  16        6.26      -35.71    118.36 o
  -5  10  16       11.52        6.93    127.57 o
  -4  10  16       21.98      -41.51    129.88 o
  -3  10  16       81.17       27.64    102.89 o
  -2  10  16       10.40      -66.35    111.46 o
  -1  10  16       56.09       27.66    101.96 o
   0  10  16        9.93      -85.72     85.72 o
   1  10  16       53.78      119.90     44.52 o
   2  10  16       38.11      135.03     44.87 o
   3  10  16        2.94     -166.06    296.08 o
   4  10  16       58.41      -34.19    111.68 o
   5  10  16       29.29      -96.96    116.25 o
   6  10  16        2.71     -124.46    124.46 o
   7  10  16        3.01      110.89     48.32 o
  -5  11  16       13.78      -50.81    106.25 o
  -4  11  16        2.34       17.07    135.48 o
  -3  11  16       45.36       16.01     61.02 o
  -2  11  16       52.64       99.46     42.89 o
  -1  11  16        6.91     -103.61    103.61 o
   0  11  16        6.96      -89.21     89.21 o
   1  11  16       47.37     -108.08    108.08 o
   2  11  16        5.35      -56.03    180.92 o
   3  11  16      148.63       61.00    114.79 o
   4  11  16        8.21      -36.37    144.02 o
   5  11  16       64.97       46.00    130.47 o
  -3  12  16        8.30      -46.97    149.66 o
  -2  12  16        1.74       39.72    105.81 o
  -1  12  16       14.64       69.39    110.30 o
   0  12  16        1.70       24.04     84.16 o
   1  12  16        6.67      134.77    112.99 o
   2  12  16        4.61     -114.01    122.69 o
   3  12  16       34.40      103.58    119.46 o
   0   1  17     2535.83     2657.03    118.34 o
   1   1  17      154.87     -130.22    253.41 o
  -1   2  17     4327.40     4359.61    102.01 o
   0   2  17      486.59      519.41     18.00 o
   1   2  17      227.98      162.69     37.21 o
   2   2  17       35.03      -15.23     75.04 o
  -2   3  17      482.33      386.66     20.01 o
  -1   3  17     2301.01     2279.90    113.63 o
   0   3  17     3532.05     3466.62     85.61 o
   1   3  17     1891.83     1921.79     65.22 o
   2   3  17     3463.06     3283.55    220.92 o
   3   3  17      124.48      149.05     28.27 o
  -3   4  17      151.61      105.98     32.24 o
  -2   4  17      317.90      285.14     22.33 o
  -1   4  17     1888.99     1863.43     98.79 o
   0   4  17      163.16      160.96     52.08 o
   1   4  17      769.58      829.65     49.32 o
   2   4  17      731.01      714.05     31.31 o
   3   4  17      576.20      492.62    187.11 o
   4   4  17      299.10      297.11     63.28 o
  -4   5  17       47.85       -9.28     87.10 o
  -3   5  17      764.46      779.35     32.10 o
  -2   5  17      239.72      154.21     23.59 o
  -1   5  17      730.48      750.90     62.41 o
   0   5  17      372.61      391.06     21.74 o
   1   5  17      192.74      225.49     22.73 o
   2   5  17      353.46      298.17     22.95 o
   3   5  17       62.95       55.65     78.77 o
   4   5  17     1130.49     1055.54     49.21 o
   5   5  17      376.73      371.67     26.20 o
  -5   6  17        3.34      -10.59     91.01 o
  -4   6  17      215.72      167.49     55.28 o
  -3   6  17       38.15       20.34     55.76 o
  -2   6  17      613.52      598.75     33.21 o
  -1   6  17      121.31      118.24     32.32 o
   0   6  17     1139.61     1097.33     33.87 o
   1   6  17      677.04      773.26     31.16 o
   2   6  17      689.33      665.00     29.17 o
   3   6  17      130.00       83.52     24.32 o
   4   6  17      111.75       74.01     88.48 o
   5   6  17      106.32      130.04     26.10 o
   6   6  17       87.81     -104.76    104.76 o
  -6   7  17       68.94        5.80     99.23 o
  -5   7  17      716.35      640.25     31.28 o
  -4   7  17       44.82       -7.46     93.29 o
  -3   7  17      101.11      137.71     36.03 o
  -2   7  17      188.04      226.83    122.36 o
  -1   7  17       10.12      -88.55     88.55 o
   0   7  17      114.02      172.02     26.81 o
   1   7  17       86.99       50.06     48.13 o
   2   7  17       35.86      -87.17     87.17 o
   3   7  17      627.30      641.28     29.17 o
   4   7  17      204.24      236.46    114.22 o
   5   7  17      141.01      138.04     39.86 o
   6   7  17       83.87       84.39    127.24 o
   7   7  17       60.02      119.02     41.21 o
  -7   8  17       32.71      -46.35     77.87 o
  -6   8  17       33.87       38.88    100.36 o
  -5   8  17       12.55       27.92     78.15 o
  -4   8  17       75.48      -63.36     96.54 o
  -3   8  17       68.38       74.26     38.00 o
  -2   8  17      442.11      418.04     27.80 o
  -1   8  17        3.60       12.60     47.63 o
   0   8  17       64.16       98.16     38.40 o
   1   8  17      299.28      289.63    148.17 o
   2   8  17       22.92       67.16     94.97 o
   3   8  17      147.61      167.70     30.16 o
   4   8  17       30.56      129.13     98.26 o
   5   8  17       76.59       46.10    115.94 o
   6   8  17       32.43      -25.77    105.49 o
   7   8  17       73.01     -118.81    118.82 o
   8   8  17       25.27      -50.85    110.29 o
  -8   9  17       18.24       61.43    109.62 o
  -7   9  17        5.84     -102.69    125.79 o
  -6   9  17       11.74        2.91     40.16 o
  -5   9  17       47.36     -104.69    104.69 o
  -4   9  17       23.86       -3.32    101.69 o
  -3   9  17      126.74      144.37     53.26 o
  -2   9  17       93.70       99.03     40.93 o
  -1   9  17       94.59       67.86     98.05 o
   0   9  17      175.60      202.27     29.58 o
   1   9  17      144.49      136.41     53.96 o
   2   9  17       47.59      103.42    100.27 o
   3   9  17       56.11        4.52     45.29 o
   4   9  17        7.57       98.53     45.47 o
   5   9  17       23.67     -110.30    110.30 o
   6   9  17       24.22      145.22    109.02 o
   7   9  17       44.20      100.78     46.65 o
   8   9  17        2.68     -116.05    116.05 o
  -7  10  17        4.61      -16.21    107.67 o
  -6  10  17       71.85       89.84    104.81 o
  -5  10  17        7.69      100.76    101.03 o
  -4  10  17        7.18        8.41     42.95 o
  -3  10  17       24.91       87.85    100.98 o
  -2  10  17       13.06       79.27     30.61 o
  -1  10  17        8.33       76.94     98.68 o
   0  10  17      106.13      136.26     84.61 o
   1  10  17       56.39       19.70    101.89 o
   2  10  17       12.10       24.88    101.02 o
   3  10  17       53.29       75.25    108.89 o
   4  10  17       12.39      -64.01    113.18 o
   5  10  17       22.27        1.34    113.87 o
   6  10  17       23.92       95.57    120.10 o
   7  10  17       10.89       -6.97     53.61 o
  -5  11  17        7.10        2.16    105.04 o
  -4  11  17        9.54     -112.64    112.64 o
  -3  11  17       46.36       50.49    131.84 o
  -2  11  17        1.90       25.74    135.75 o
  -1  11  17       19.21       85.37    105.20 o
   0  11  17       46.46      -56.08     95.37 o
   1  11  17        2.88      -96.68    111.62 o
   2  11  17       40.11      -96.71    146.90 o
   3  11  17       12.26       46.08     51.58 o
   4  11  17       17.75      -91.18    151.49 o
   5  11  17        0.29       71.32    122.75 o
  -2  12  17        1.97       42.47     40.75 o
  -1  12  17       12.07       86.46     87.97 o
   0  12  17        2.20      -59.76     59.76 o
   1  12  17       26.60      -54.40     54.40 o
   2  12  17        0.75        8.33    117.55 o
   0   1  18      238.12      205.23     30.22 o
   1   1  18     1938.31     2022.68     65.46 o
  -1   2  18      158.71       50.25     66.76 o
   0   2  18      633.01      608.87     27.51 o
   1   2  18     1027.16     1004.83     60.25 o
   2   2  18     4265.42     4347.47    105.52 o
  -2   3  18      481.76      466.63     41.95 o
  -1   3  18     4153.84     3930.44    153.84 o
   0   3  18      902.95      860.66     32.05 o
   1   3  18     1052.66     1112.07     60.33 o
   2   3  18       18.27      -28.66     57.05 o
   3   3  18      219.45      289.92    105.96 o
  -3   4  18       18.93      -65.42     83.69 o
  -2   4  18      117.57       86.59     78.94 o
  -1   4  18      930.03      906.77     36.68 o
   0   4  18      182.86      168.69     25.89 o
   1   4  18      704.33      729.48     32.16 o
   2   4  18      275.97      283.81     29.68 o
   3   4  18     1149.99     1198.74     58.22 o
   4   4  18       14.49       89.54     87.88 o
  -4   5  18     1169.00     1322.25     64.18 o
  -3   5  18      152.41      115.89     40.70 o
  -2   5  18     1630.87     1715.08     72.73 o
  -1   5  18     1413.23     1384.46     60.31 o
   0   5  18      328.48      267.24     19.71 o
   1   5  18      510.17      531.71     25.06 o
   2   5  18      188.02      -13.42    106.64 o
   3   5  18      735.67      774.22     29.51 o
   4   5  18       12.67        7.79     85.46 o
   5   5  18       16.05       64.68     89.48 o
  -5   6  18      169.33      145.72     39.10 o
  -4   6  18       47.50       56.53     36.75 o
  -3   6  18      145.58       -5.64     91.72 o
  -2   6  18      302.78      349.05    102.06 o
  -1   6  18      338.82      336.99     25.84 o
   0   6  18     1010.76     1032.60     35.92 o
   1   6  18      301.23      317.80     53.38 o
   2   6  18      128.59      134.06     36.57 o
   3   6  18      481.57      423.96     42.40 o
   4   6  18      486.11      463.21     27.74 o
   5   6  18      384.04      336.68    115.09 o
   6   6  18      104.23      138.20     65.39 o
  -6   7  18       71.53       72.10     41.27 o
  -5   7  18       86.88       14.35    126.65 o
  -4   7  18      393.55      389.98     93.85 o
  -3   7  18       23.04        3.48    123.91 o
  -2   7  18      235.74      207.56    129.37 o
  -1   7  18      337.36      116.15     96.41 o
   0   7  18      201.07      200.47     26.57 o
   1   7  18      110.57       61.87     88.97 o
   2   7  18      100.31      103.97     89.33 o
   3   7  18       73.32      -95.35     95.35 o
   4   7  18      111.85      129.64     28.13 o
   5   7  18      138.13       85.32     57.20 o
   6   7  18       39.62       91.74     42.98 o
   7   7  18       57.16       -1.30    141.07 o
  -7   8  18        2.54      131.17    108.35 o
  -6   8  18        5.80       65.95    101.63 o
  -5   8  18       67.77       53.14     41.52 o
  -4   8  18       49.78      -50.47    111.43 o
  -3   8  18       15.45      -92.41    147.95 o
  -2   8  18       28.86     -101.02    101.02 o
  -1   8  18      212.77      146.62     96.57 o
   0   8  18      161.15      222.78     58.88 o
   1   8  18       85.32       36.80    106.85 o
   2   8  18      174.44      158.92     44.08 o
   3   8  18      193.36      214.15     31.15 o
   4   8  18       60.02       78.36     40.51 o
   5   8  18        8.70        2.03     52.03 o
   6   8  18      106.88      138.94    111.92 o
   7   8  18       83.48      -81.65    149.72 o
   8   8  18       13.66      -79.99    113.94 o
  -8   9  18       17.28       70.11     42.99 o
  -7   9  18       30.54      -86.16    140.57 o
  -6   9  18       58.35       40.92     31.83 o
  -5   9  18       25.85       47.52     52.23 o
  -4   9  18      153.78       85.01    108.99 o
  -3   9  18       10.05      -68.73    101.97 o
  -2   9  18       40.69      134.55     40.38 o
  -1   9  18       66.99      -18.82    179.50 o
   0   9  18      269.03      304.95     26.38 o
   1   9  18        0.13      -11.59    101.73 o
   2   9  18      108.59       37.60    107.79 o
   3   9  18       18.23       68.86     39.84 o
   4   9  18       56.40      -42.03    111.31 o
   5   9  18       23.28      -31.92    127.48 o
   6   9  18       43.63       26.19    127.41 o
   7   9  18        8.39        7.70    119.30 o
   8   9  18        9.40       77.62    156.13 o
  -6  10  18       10.09       26.05     47.66 o
  -5  10  18       17.40       48.32    103.96 o
  -4  10  18       11.73      -92.10    200.40 o
  -3  10  18       24.85       15.40    104.00 o
  -2  10  18       55.05       89.13     91.10 o
  -1  10  18       14.65        0.14    107.43 o
   0  10  18      163.91      229.15     45.27 o
   1  10  18        9.49       16.82    107.60 o
   2  10  18       51.92      100.82    110.93 o
   3  10  18        1.07     -112.26    112.26 o
   4  10  18       10.28      -39.84    119.01 o
   5  10  18        8.37      -39.92    119.12 o
   6  10  18       29.49        3.05    123.59 o
  -4  11  18       15.06       50.86    108.25 o
  -3  11  18        8.95      -16.13    107.62 o
  -2  11  18       14.29      105.05    108.47 o
  -1  11  18        0.48     -137.68    137.68 o
   0  11  18       11.08       -8.85     92.71 o
   1  11  18        2.51      -91.64    110.89 o
   2  11  18        6.62       -0.16    114.75 o
   3  11  18        8.59      -24.63    122.34 o
   4  11  18       26.09       -7.05    123.31 o
   5  11  18        6.19      -12.38    207.51 o
  -1  12  18       22.17       20.51    136.67 o
   0  12  18       26.22       32.75     73.68 o
   1  12  18       15.44     -121.64    121.64 o
   0   1  19      703.56      701.98     24.56 o
   1   1  19       20.43      -94.58     94.58 o
  -1   2  19     1430.91     1419.27     60.18 o
   0   2  19      388.06      402.51     17.40 o
   1   2  19     2787.13     2699.27     98.88 o
   2   2  19     1136.86     1122.57     50.70 o
  -2   3  19     1229.64     1188.49     53.11 o
  -1   3  19       53.16      -17.32     76.70 o
   0   3  19     1380.88     1436.34     62.48 o
   1   3  19      163.38       67.99     75.41 o
   2   3  19      674.18      715.83     69.38 o
   3   3  19      224.78      273.13     38.41 o
  -3   4  19      343.56      271.32     79.51 o
  -2   4  19     1247.09     1178.10     51.69 o
  -1   4  19     1709.97     1701.21     68.85 o
   0   4  19      482.66      442.06     19.58 o
   1   4  19      416.14      369.38     22.58 o
   2   4  19      374.47      379.39     24.63 o
   3   4  19      779.76      708.68     54.93 o
   4   4  19      709.98      755.98     39.77 o
  -4   5  19      320.97       75.65    100.49 o
  -3   5  19      896.23      902.27     44.52 o
  -2   5  19      132.40      109.89     61.70 o
  -1   5  19      309.38      372.32    121.82 o
   0   5  19     2090.23     2024.60     58.74 o
   1   5  19      285.58      291.44     49.21 o
   2   5  19      125.18      202.97    106.39 o
   3   5  19      721.70      691.82     63.52 o
   4   5  19       33.47       17.44    118.20 o
   5   5  19      219.77      199.87     49.17 o
  -5   6  19       28.47       64.66     98.25 o
  -4   6  19      442.61      346.88     29.08 o
  -3   6  19      309.88      255.48     90.71 o
  -2   6  19      271.58      296.39     26.93 o
  -1   6  19      149.37      109.68     91.76 o
   0   6  19       52.67       38.99     70.78 o
   1   6  19       40.85       87.27     83.09 o
   2   6  19       68.41      120.39     89.07 o
   3   6  19      195.69      183.58     38.26 o
   4   6  19      241.91      191.53    106.37 o
   5   6  19      166.02      182.25     29.83 o
   6   6  19      343.70      381.91     32.55 o
  -6   7  19       41.00     -107.89    107.89 o
  -5   7  19        3.06       23.15    101.84 o
  -4   7  19      159.58      189.21    113.78 o
  -3   7  19       98.27       -3.01     95.38 o
  -2   7  19       14.78       15.63     94.93 o
  -1   7  19      451.98      542.54     28.15 o
   0   7  19      160.48      107.98     60.79 o
   1   7  19      166.24      163.62     41.28 o
   2   7  19      266.19      272.99     27.53 o
   3   7  19       25.94      -42.59     96.07 o
   4   7  19      112.92       31.18    104.86 o
   5   7  19        2.54       50.34    106.10 o
   6   7  19       31.14      -12.32    127.14 o
   7   7  19       95.16       92.10     47.11 o
  -7   8  19        2.59       56.18    110.91 o
  -6   8  19       28.10       95.79     41.90 o
  -5   8  19        9.60     -109.31    109.31 o
  -4   8  19      111.42       12.54    102.95 o
  -3   8  19       26.25       36.36    101.80 o
  -2   8  19      131.56       98.29     41.76 o
  -1   8  19      153.51      140.62     82.52 o
   0   8  19      203.47      239.89     25.10 o
   1   8  19       13.85       69.44     98.01 o
   2   8  19      216.29       68.63    109.76 o
   3   8  19        9.85     -107.02    107.02 o
   4   8  19       48.26      -49.96    109.05 o
   5   8  19      155.47      128.20    115.10 o
   6   8  19       38.21       27.14    113.08 o
   7   8  19       25.97       85.80     54.60 o
   8   8  19       25.02     -121.42    121.42 o
  -7   9  19       48.93       73.18    110.36 o
  -6   9  19       20.29       59.34    105.61 o
  -5   9  19       45.50      -55.64    104.81 o
  -4   9  19        0.19      -10.93    105.20 o
  -3   9  19       12.25     -134.79    134.79 o
  -2   9  19       24.87      -61.44    103.93 o
  -1   9  19      102.34       79.17     43.73 o
   0   9  19       90.31      108.02     44.23 o
   1   9  19       65.53       59.22     31.06 o
   2   9  19      119.22       64.04    230.00 o
   3   9  19        0.28     -108.27    110.77 o
   4   9  19       14.02        4.93    112.66 o
   5   9  19       19.30      -10.01    126.08 o
   6   9  19       46.93       67.32    118.86 o
   7   9  19       21.92      -25.69    123.08 o
  -6  10  19       12.08      -70.96    104.71 o
  -5  10  19       34.39     -105.45    111.15 o
  -4  10  19       33.37      -58.92    147.45 o
  -3  10  19        7.46      -31.44     57.27 o
  -2  10  19       30.60     -108.91    108.91 o
  -1  10  19       13.51       24.03    121.70 o
   0  10  19       30.10        0.56     38.93 o
   1  10  19       47.22      148.16     49.66 o
   2  10  19        6.15       68.56    108.77 o
   3  10  19        7.57      -53.29     53.29 o
   4  10  19       17.70     -118.18    118.18 o
   5  10  19       15.19      134.62     53.58 o
   6  10  19       12.35      -17.43    127.34 o
  -4  11  19       33.05       33.91    103.50 o
  -3  11  19       13.60       -0.70    135.15 o
  -2  11  19       18.12       31.56    106.15 o
  -1  11  19       42.97       27.40    109.43 o
   0  11  19       15.64     -126.02    126.02 o
   1  11  19       73.15      -28.43    152.42 o
   2  11  19       24.11       40.27     71.30 o
   3  11  19       15.98      190.67    115.34 o
   4  11  19       23.98       38.07    133.14 o
   0   0  20     1701.79     1708.69    106.04 o
   0   1  20       61.79       17.69     29.84 o
   1   1  20     1146.96     1379.69     83.97 o
  -1   2  20      189.97      148.91     30.81 o
   0   2  20     1015.47     1018.05     36.45 o
   1   2  20       46.44       29.22     82.37 o
   2   2  20      865.38      769.12     35.21 o
  -2   3  20       22.93       16.20     87.02 o
  -1   3  20       58.48       14.59     79.04 o
   0   3  20       56.18       62.11     66.45 o
   1   3  20     1470.71     1302.84     58.01 o
   2   3  20      418.07      404.50     25.09 o
   3   3  20      333.51      282.01     26.18 o
  -3   4  20     1531.36     1498.79     63.90 o
  -2   4  20     1162.07     1021.36     37.66 o
  -1   4  20      264.04      161.76     43.81 o
   0   4  20     3048.45     3038.74    143.61 o
   1   4  20       32.26       70.25     31.47 o
   2   4  20      367.99      368.02    118.33 o
   3   4  20      325.56      276.72     26.66 o
   4   4  20       64.67       24.44     36.62 o
  -4   5  20       34.50      -46.91    121.26 o
  -3   5  20     1068.32     1054.90    109.08 o
  -2   5  20      106.31       37.23     93.74 o
  -1   5  20       77.13       83.13    142.20 o
   0   5  20       76.00       39.31     31.72 o
   1   5  20      289.62      338.55     24.34 o
   2   5  20      527.69      512.21     50.29 o
   3   5  20      112.69      109.69     51.38 o
   4   5  20      542.80      589.88     32.38 o
   5   5  20       13.69       36.06     98.19 o
  -5   6  20      407.95      366.03     40.38 o
  -4   6  20       67.27      -63.14    103.05 o
  -3   6  20     1412.38     1339.00    115.71 o
  -2   6  20      188.61      151.47    112.86 o
  -1   6  20      402.85      402.28    148.45 o
   0   6  20      272.36      224.05     51.68 o
   1   6  20      283.32      282.27     84.06 o
   2   6  20       39.83       75.27     26.29 o
   3   6  20       54.36       74.70     93.97 o
   4   6  20       49.72       63.87    102.48 o
   5   6  20      186.08      303.93    150.54 o
   6   6  20       18.57      -30.79    106.45 o
  -6   7  20       13.63      -31.75    109.90 o
  -5   7  20       40.46     -108.31    108.31 o
  -4   7  20       30.60       56.17     63.27 o
  -3   7  20      320.02      333.70     66.70 o
  -2   7  20      244.90      204.56     29.02 o
  -1   7  20      114.56       35.11     39.71 o
   0   7  20      146.00      184.24     80.25 o
   1   7  20      103.44       78.34     34.23 o
   2   7  20       59.09       99.03     94.61 o
   3   7  20       93.30       97.72     45.92 o
   4   7  20       16.22       39.95     40.82 o
   5   7  20      265.58      318.96     33.19 o
   6   7  20       83.19      166.79     45.27 o
   7   7  20       25.02       49.20     47.15 o
  -7   8  20      113.24       20.95     99.51 o
  -6   8  20        2.05      -23.24    108.83 o
  -5   8  20       32.51       -5.85     94.43 o
  -4   8  20        0.91     -158.13    168.20 o
  -3   8  20       57.65      116.70    104.89 o
  -2   8  20       55.35      -98.51    105.16 o
  -1   8  20      158.50      140.58    103.78 o
   0   8  20        7.35       15.81     36.62 o
   1   8  20       44.82      -24.58     98.51 o
   2   8  20      105.96      118.57     47.66 o
   3   8  20       30.77       -2.03    109.17 o
   4   8  20       10.30       83.41    109.71 o
   5   8  20        2.28      -18.22    114.10 o
   6   8  20       39.11      -88.87    120.14 o
   7   8  20       22.86     -123.00    123.00 o
   8   8  20       16.72       69.83    116.51 o
  -7   9  20        6.30        9.05    111.01 o
  -6   9  20       14.03       89.99    106.13 o
  -5   9  20        0.30      -22.76    183.81 o
  -4   9  20       11.31       39.60    121.24 o
  -3   9  20        6.37      -15.22     45.26 o
  -2   9  20        2.76       30.71    104.88 o
  -1   9  20       83.93      123.05     31.58 o
   0   9  20       16.85      -29.29     85.60 o
   1   9  20       84.77        3.20    105.80 o
   2   9  20       51.23       43.73     39.85 o
   3   9  20       56.02      -17.15    111.33 o
   4   9  20        7.19       39.98     59.62 o
   5   9  20       65.29       16.59     46.33 o
   6   9  20       25.40      131.00    122.36 o
   7   9  20       27.56      -11.60     96.68 o
  -5  10  20       15.83       22.12    105.23 o
  -4  10  20       41.87      -96.67    106.52 o
  -3  10  20       15.50       11.46    105.75 o
  -2  10  20       16.84       31.66    106.15 o
  -1  10  20       92.46       68.04     39.55 o
   0  10  20       14.30        2.29     90.49 o
   1  10  20       15.82     -113.30    113.30 o
   2  10  20        4.48      -23.14    110.66 o
   3  10  20       28.83       56.62    112.59 o
   4  10  20        3.50       92.41    117.80 o
   5  10  20       20.94       45.85     47.03 o
  -3  11  20        1.08      -40.86    138.16 o
  -2  11  20       50.66      -55.03    200.16 o
  -1  11  20       13.65       11.14    107.05 o
   0  11  20       12.95      -39.98     49.62 o
   1  11  20       32.06     -113.68    113.68 o
   2  11  20       19.57      138.31    110.05 o
   3  11  20       17.59       26.27     43.20 o
   0   1  21       33.03      -77.09     77.09 o
   1   1  21      378.74      -69.13    213.28 o
  -1   2  21     1536.53     1477.61     66.85 o
   0   2  21      468.36      459.20     21.88 o
   1   2  21     1148.49     1136.89     62.33 o
   2   2  21      323.38      258.05     27.33 o
  -2   3  21      856.18      842.50     35.59 o
  -1   3  21      182.10      106.62     25.62 o
   0   3  21     1166.26     1267.31     41.95 o
   1   3  21       26.83      -77.25     85.81 o
   2   3  21     1178.59     1101.66    112.21 o
   3   3  21       52.11       83.88     91.43 o
  -3   4  21      152.00       75.48    156.14 o
  -2   4  21      645.74      690.41     29.16 o
  -1   4  21     1883.33     1889.38    252.85 o
   0   4  21       30.83      -57.17     72.01 o
   1   4  21      672.55      714.72     27.97 o
   2   4  21      219.81      263.95     26.27 o
   3   4  21       45.60       75.77     91.30 o
   4   4  21      840.56      773.68     33.69 o
  -4   5  21        3.56      103.54    100.29 o
  -3   5  21      335.81      338.91    119.93 o
  -2   5  21      352.29      358.74     41.08 o
  -1   5  21      398.14      378.83     27.46 o
   0   5  21       40.53       -4.98     74.45 o
   1   5  21      193.52      213.55     33.19 o
   2   5  21       24.52       47.09     89.64 o
   3   5  21      217.25       91.20     99.09 o
   4   5  21       49.21       50.87     97.77 o
   5   5  21      111.48      -14.10    132.84 o
  -5   6  21       65.76      104.46    107.37 o
  -4   6  21      269.48      -83.44    135.27 o
  -3   6  21      153.47      169.53    102.65 o
  -2   6  21      419.39      392.11     44.93 o
  -1   6  21       45.39       50.11    207.29 o
   0   6  21      126.40      162.63     57.93 o
   1   6  21      290.37      256.32     82.87 o
   2   6  21       53.47     -123.45    123.45 o
   3   6  21      159.80       48.98    127.11 o
   4   6  21       35.38       48.54    105.64 o
   5   6  21      174.46      108.89     82.85 o
   6   6  21       16.90       61.83    108.10 o
  -6   7  21       35.68      -25.36    108.52 o
  -5   7  21       77.42       -0.12    145.98 o
  -4   7  21       47.97       96.99    106.66 o
  -3   7  21       90.33       89.44    104.66 o
  -2   7  21      137.06      -78.78    106.40 o
  -1   7  21      129.30      138.42     38.58 o
   0   7  21       25.83       12.54     82.26 o
   1   7  21       45.64       23.99     37.92 o
   2   7  21      133.64      209.42     37.83 o
   3   7  21       77.46       38.91     40.23 o
   4   7  21      115.93        2.93    112.87 o
   5   7  21       31.51       79.16     72.00 o
   6   7  21       34.54       -5.28    113.14 o
   7   7  21       21.99       92.89     56.12 o
  -7   8  21        1.34      -94.03    119.52 o
  -6   8  21       14.86      -88.36    109.01 o
  -5   8  21       13.60     -108.31    108.31 o
  -4   8  21       14.67       22.99     46.27 o
  -3   8  21       15.68       43.75    128.49 o
  -2   8  21      102.48      129.81     31.88 o
  -1   8  21       49.15       29.40     46.35 o
   0   8  21       31.23       33.84     44.60 o
   1   8  21       92.07     -103.74    103.74 o
   2   8  21       16.62      -84.07    113.19 o
   3   8  21       75.96       78.01     49.49 o
   4   8  21       15.76      -44.03    200.06 o
   5   8  21       41.91      -55.19    116.01 o
   6   8  21       42.28      -17.77    134.17 o
   7   8  21       14.77      -17.83    117.31 o
   8   8  21       38.74       44.79    171.25 o
  -6   9  21        5.13     -110.77    110.77 o
  -5   9  21        3.77      -52.40    125.25 o
  -4   9  21       15.74       44.39    121.55 o
  -3   9  21        9.15     -110.16    110.16 o
  -2   9  21       12.67       -8.72    111.16 o
  -1   9  21       92.87      -28.71    219.99 o
   0   9  21       29.59      -38.34     89.93 o
   1   9  21      106.38       71.87     99.54 o
   2   9  21       31.65      118.32    104.91 o
   3   9  21        0.34       44.09     73.51 o
   4   9  21       32.00      108.89    114.66 o
   5   9  21       36.80     -143.24    143.24 o
   6   9  21        7.79     -124.87    124.87 o
  -5  10  21       37.49      -45.72    103.16 o
  -4  10  21       11.65       34.46     49.91 o
  -3  10  21        5.67      -37.31    104.23 o
  -2  10  21       44.37       59.67    106.63 o
  -1  10  21       45.56       13.18    105.73 o
   0  10  21       50.42       25.22     49.79 o
   1  10  21       39.89       -3.57    104.37 o
   2  10  21       10.82      -69.12    109.19 o
   3  10  21       35.15     -117.11    117.11 o
   4  10  21       52.86       58.92    109.14 o
   5  10  21       13.58       -5.70     57.81 o
  -2  11  21        3.03      -17.68    101.29 o
  -1  11  21       17.83      130.38     37.28 o
   0  11  21       18.48     -106.62    114.51 o
   1  11  21        2.05       44.74    107.76 o
   2  11  21       30.49       75.87    113.90 o
   0   1  22      118.69       89.16     83.07 o
   1   1  22      342.85      279.80    135.65 o
  -1   2  22     1422.28     1385.97     59.87 o
   0   2  22      248.22      210.29     64.84 o
   1   2  22      264.27      232.71     62.07 o
   2   2  22     1189.64     1294.57     49.35 o
  -2   3  22      548.11      452.68     28.31 o
  -1   3  22     2948.36     3277.81    121.57 o
   0   3  22      367.21      307.21     24.00 o
   1   3  22      795.53      863.27     42.84 o
   2   3  22      432.68      414.16     39.24 o
   3   3  22       27.38      -29.66     94.71 o
  -3   4  22      171.76       32.70    105.47 o
  -2   4  22       64.31      -18.61    184.60 o
  -1   4  22      100.59       44.66     90.73 o
   0   4  22      256.57      264.09     33.62 o
   1   4  22      123.59       95.38     90.21 o
   2   4  22      301.06      220.96     39.09 o
   3   4  22      506.97      485.39     55.94 o
   4   4  22        0.05       -9.27    149.60 o
  -4   5  22      510.21      499.90     32.18 o
  -3   5  22       80.62       16.68    148.80 o
  -2   5  22      363.39      391.39     30.42 o
  -1   5  22      454.03      428.32     77.21 o
   0   5  22       35.29       36.58     27.65 o
   1   5  22       65.60       78.79     35.80 o
   2   5  22       24.54      -73.04     93.69 o
   3   5  22      135.78      136.79     40.25 o
   4   5  22       44.99       49.84     68.95 o
   5   5  22       90.15       62.37     45.24 o
  -5   6  22       95.94      -80.96    113.21 o
  -4   6  22      195.12      223.22     42.34 o
  -3   6  22       31.52      -53.26    106.74 o
  -2   6  22      352.95      365.62     30.93 o
  -1   6  22      266.51      308.08     28.95 o
   0   6  22       16.81      -99.75     99.75 o
   1   6  22      225.81      250.86     27.24 o
   2   6  22       33.25      -99.26     99.26 o
   3   6  22      163.85      106.00    109.64 o
   4   6  22      286.89      181.30     47.42 o
   5   6  22       46.30      148.67     44.18 o
   6   6  22       44.09       41.65     46.51 o
  -6   7  22       17.40     -115.29    115.29 o
  -5   7  22       37.13      -49.23    114.55 o
  -4   7  22       33.41       -3.49     82.65 o
  -3   7  22        4.16      -50.72    141.07 o
  -2   7  22      139.92      -41.84    126.29 o
  -1   7  22       71.71        4.70    102.59 o
   0   7  22       37.05        9.15     97.09 o
   1   7  22      119.47      -30.79    175.66 o
   2   7  22       35.53       61.07    103.58 o
   3   7  22       12.86        7.02    104.04 o
   4   7  22      132.14      131.94     34.00 o
   5   7  22       18.00      -60.27    116.04 o
   6   7  22       12.69      -13.60     47.86 o
   7   7  22        5.36       -9.58    115.22 o
  -7   8  22       11.89      -71.62    114.69 o
  -6   8  22        1.05      -29.73    108.50 o
  -5   8  22       24.13      -17.12    127.93 o
  -4   8  22       37.21       50.30    108.02 o
  -3   8  22       12.65      -91.16    111.88 o
  -2   8  22       38.65      -99.64    108.46 o
  -1   8  22       62.33      150.67     48.25 o
   0   8  22      116.50       48.92     64.33 o
   1   8  22       28.31      -39.31    127.50 o
   2   8  22      135.96      -35.06    107.29 o
   3   8  22        3.23        4.41    135.42 o
   4   8  22      115.56       53.56     86.47 o
   5   8  22       33.80      -76.88    118.88 o
   6   8  22       47.60     -123.09    123.09 o
   7   8  22       49.20       57.13    122.90 o
  -6   9  22       16.88       24.35     38.17 o
  -5   9  22       48.45      -77.67    107.01 o
  -4   9  22       10.72       -4.33     39.38 o
  -3   9  22       12.43       43.68    106.25 o
  -2   9  22       19.85       16.08    104.75 o
  -1   9  22       53.67       49.34     38.53 o
   0   9  22      145.04      200.66     88.84 o
   1   9  22        4.72       61.69     52.14 o
   2   9  22       30.01       30.39     38.64 o
   3   9  22        9.90        1.70     53.96 o
   4   9  22       11.22       35.01     96.83 o
   5   9  22       15.09       18.05     80.53 o
   6   9  22       28.04      131.75     51.93 o
  -4  10  22        5.61        2.62     35.94 o
  -3  10  22       27.53       37.05     51.47 o
  -2  10  22       23.05       -2.97    148.86 o
  -1  10  22        6.32       18.69     70.93 o
   0  10  22      120.63       47.91     95.40 o
   1  10  22        2.00     -107.79    107.79 o
   2  10  22       49.24      -92.84    114.38 o
   3  10  22        3.89     -147.45    348.32 o
   4  10  22        6.38     -115.06    236.37 o
  -1  11  22        0.56       98.55    124.62 o
   0  11  22        5.74      -67.53    100.06 o
   1  11  22        6.00      102.00    110.17 o
   0   1  23      256.03      345.75     94.47 o
   1   1  23      549.19      516.71     34.26 o
  -1   2  23      342.78      327.18     56.25 o
   0   2  23       45.71       66.94     83.14 o
   1   2  23      347.33      320.25     30.38 o
   2   2  23      592.17      547.37     33.48 o
  -2   3  23      162.83      125.84     65.74 o
  -1   3  23      385.23      316.80     30.43 o
   0   3  23      846.57      916.17     31.02 o
   1   3  23      576.50      596.68     32.19 o
   2   3  23      320.15      306.60     42.46 o
   3   3  23      150.37      136.83     41.00 o
  -3   4  23      211.35      169.63     32.35 o
  -2   4  23      425.44      406.28     34.03 o
  -1   4  23      602.86      590.16     73.40 o
   0   4  23      124.36       73.60     41.98 o
   1   4  23      267.80      281.90     48.63 o
   2   4  23      537.08      498.22     29.76 o
   3   4  23       60.97        7.99    102.72 o
   4   4  23      210.40      178.08     74.30 o
  -4   5  23      173.46       90.80    116.02 o
  -3   5  23      357.54      384.75     32.60 o
  -2   5  23      419.13      427.40     81.89 o
  -1   5  23       33.42       23.10     94.74 o
   0   5  23      291.67      204.52     45.87 o
   1   5  23       48.10       11.02     34.79 o
   2   5  23      101.43      110.27     37.86 o
   3   5  23      341.67      392.06     31.18 o
   4   5  23      237.59      116.04    110.44 o
   5   5  23      149.72      180.83     86.50 o
  -5   6  23       32.30     -106.95    200.46 o
  -4   6  23       25.53       15.96     45.31 o
  -3   6  23       95.18      114.54    112.44 o
  -2   6  23      185.19      205.33    189.77 o
  -1   6  23      139.31      254.80     57.88 o
   0   6  23       90.29        2.98     83.00 o
   1   6  23       64.53       -0.32     98.79 o
   2   6  23      186.00      104.86     46.80 o
   3   6  23       58.49     -114.38    114.38 o
   4   6  23       74.89       73.01    121.88 o
   5   6  23       42.14       13.84    167.60 o
   6   6  23       26.28      -11.51    114.75 o
  -6   7  23       10.74       34.79     49.60 o
  -5   7  23       26.20       43.25     91.31 o
  -4   7  23       56.88       49.45     33.85 o
  -3   7  23       28.82      100.60    111.07 o
  -2   7  23       15.54      -17.26    137.47 o
  -1   7  23       18.39       13.79     38.47 o
   0   7  23       59.34       88.01     36.62 o
   1   7  23       23.91       39.25    103.67 o
   2   7  23       93.65       66.62    108.68 o
   3   7  23      101.72      145.05    224.02 o
   4   7  23       66.17      -50.47    153.48 o
   5   7  23       27.38       96.63    114.07 o
   6   7  23       12.20       -1.37    117.01 o
   7   7  23       28.48     -121.29    121.29 o
  -7   8  23       10.29       34.11     53.68 o
  -6   8  23        4.14      -62.34    219.01 o
  -5   8  23       13.03        8.72    111.52 o
  -4   8  23        3.08     -111.58    111.58 o
  -3   8  23       70.85      -12.98    112.35 o
  -2   8  23       44.22       42.90    110.08 o
  -1   8  23       13.89      -26.72     38.61 o
   0   8  23       72.05       97.01     49.51 o
   1   8  23       80.25     -157.62    157.62 o
   2   8  23       22.85      -74.91    230.83 o
   3   8  23       58.26       89.31    111.63 o
   4   8  23        4.32      -67.24    123.83 o
   5   8  23       78.63       42.74    123.59 o
   6   8  23       12.65       53.58     85.72 o
   7   8  23        3.83       -0.36    123.77 o
  -5   9  23        5.33     -107.15    107.15 o
  -4   9  23       18.84       48.02    108.00 o
  -3   9  23       34.54       11.79    102.24 o
  -2   9  23       55.49       66.58    102.31 o
  -1   9  23       45.91      -60.18    147.18 o
   0   9  23      128.36       81.04     57.46 o
   1   9  23       20.58     -108.16    108.16 o
   2   9  23       10.88     -119.82    119.82 o
   3   9  23        2.03       -8.82    111.76 o
   4   9  23        3.94       32.57    118.58 o
   5   9  23       10.10      158.94    125.27 o
  -4  10  23        5.14      142.97    118.16 o
  -3  10  23        0.97      -59.86    101.87 o
  -2  10  23        2.74       83.33    102.18 o
  -1  10  23       43.92      101.66     55.30 o
   0  10  23       10.42       19.46     93.34 o
   1  10  23       54.61       67.64     57.99 o
   2  10  23       12.21     -105.52    126.23 o
   3  10  23       16.09      131.97    112.19 o
   4  10  23       15.53      -69.38    219.87 o
   0   0  24      155.61      189.75     50.60 o
   0   1  24      327.89      317.24     29.08 o
   1   1  24      170.02      -83.88    122.80 o
  -1   2  24      118.17       56.48    112.97 o
   0   2  24      365.57      434.47     26.87 o
   1   2  24      262.53      272.52    127.59 o
   2   2  24      483.23      498.27     34.61 o
  -2   3  24      193.30      200.90     28.99 o
  -1   3  24      179.89      169.80     63.16 o
   0   3  24      226.47       99.14     53.18 o
   1   3  24      397.98      386.17     31.35 o
   2   3  24      164.56      193.59     28.49 o
   3   3  24      197.51      157.14    115.23 o
  -3   4  24      530.86      511.39     34.88 o
  -2   4  24      383.80      317.91     31.51 o
  -1   4  24      266.39      301.51     84.05 o
   0   4  24      534.89      571.58     26.21 o
   1   4  24      932.44      934.14     35.71 o
   2   4  24       10.34      -26.53     64.10 o
   3   4  24       88.01       54.86     42.53 o
   4   4  24      157.80      119.93     37.70 o
  -4   5  24       37.66       91.73    115.68 o
  -3   5  24      116.62      113.57    120.64 o
  -2   5  24      124.95      117.34     40.59 o
  -1   5  24       56.30       83.19     81.23 o
   0   5  24       13.46      -75.09     77.71 o
   1   5  24        3.65     -107.88    168.35 o
   2   5  24      311.43       82.10    111.36 o
   3   5  24      103.73       89.45     45.29 o
   4   5  24      232.28      107.07    120.31 o
   5   5  24       24.38       37.72    125.10 o
  -5   6  24       63.84       25.46    217.22 o
  -4   6  24       76.28       62.68     35.69 o
  -3   6  24       81.57       43.74    140.84 o
  -2   6  24       88.76       56.77    119.38 o
  -1   6  24       47.36      -18.09    103.97 o
   0   6  24       58.93       65.92     86.79 o
   1   6  24       57.41       84.03     38.14 o
   2   6  24       40.50     -105.83    105.83 o
   3   6  24       67.90       61.30     69.80 o
   4   6  24      104.15      -17.04    123.87 o
   5   6  24       41.83        4.38    117.43 o
   6   6  24       12.31      -44.10    122.70 o
  -6   7  24       14.23       87.26     44.01 o
  -5   7  24       25.88     -110.66    132.57 o
  -4   7  24       22.30      -80.08    119.30 o
  -3   7  24       76.64      -12.00    116.32 o
  -2   7  24       72.94      -21.20    114.90 o
  -1   7  24       37.44       66.93    106.13 o
   0   7  24       36.87        0.08     88.94 o
   1   7  24      147.36      135.84    104.41 o
   2   7  24      102.84       34.71    107.39 o
   3   7  24      159.35      115.08    116.60 o
   4   7  24       59.43      -33.68    122.24 o
   5   7  24       61.76      -36.65    141.97 o
   6   7  24       42.30       56.81    123.61 o
   7   7  24        4.76     -129.29    205.81 o
  -6   8  24       21.96     -112.50    112.50 o
  -5   8  24        8.22       21.48    112.86 o
  -4   8  24        0.58       66.34    114.01 o
  -3   8  24       47.06      132.36     41.06 o
  -2   8  24       44.86      -13.95    112.63 o
  -1   8  24       83.34      157.17     31.89 o
   0   8  24        6.77      -93.15     93.15 o
   1   8  24       42.71       30.61    144.83 o
   2   8  24       40.54       26.34     87.54 o
   3   8  24       13.88       23.78    115.17 o
   4   8  24       23.44      -12.19    116.93 o
   5   8  24        2.62       57.64    123.90 o
   6   8  24       15.02     -126.34    126.34 o
  -5   9  24        0.90      120.32    100.71 o
  -4   9  24        9.23      -75.63    110.02 o
  -3   9  24       10.94       95.51    101.62 o
  -2   9  24        5.29      -31.70     54.88 o
  -1   9  24       62.39      163.38     99.82 o
   0   9  24        0.22       83.73     90.90 o
   1   9  24      116.44       70.34     35.69 o
   2   9  24        1.08     -137.74    137.74 o
   3   9  24       20.47       56.78    110.84 o
   4   9  24       20.63      -54.51    257.15 o
   5   9  24       13.16      173.31    126.19 o
  -3  10  24        2.94       26.73    127.32 o
  -2  10  24       14.51       42.06    118.32 o
  -1  10  24       19.09       21.55     83.00 o
   0  10  24        0.14      -72.46    194.41 o
   1  10  24       23.67      -15.12    108.39 o
   2  10  24        9.10       25.17    112.48 o
   3  10  24        5.52      -25.81    113.81 o
   0   1  25       30.59      -72.82    103.79 o
   1   1  25      138.63       81.40    142.98 o
  -1   2  25      137.68       73.64     46.18 o
   0   2  25      341.34      359.23     28.48 o
   1   2  25      387.20      352.09    156.92 o
   2   2  25       84.71     -109.64    122.47 o
  -2   3  25      374.69      396.25     60.00 o
  -1   3  25       43.69       20.59     95.01 o
   0   3  25      334.84      418.67     68.74 o
   1   3  25      412.88      429.50     32.79 o
   2   3  25       32.48      -85.62    106.07 o
   3   3  25      263.38      259.17     32.04 o
  -3   4  25       21.75       -1.98     58.99 o
  -2   4  25       73.83       93.41    100.98 o
  -1   4  25       35.62       40.68     45.61 o
   0   4  25      203.25        1.44     93.06 o
   1   4  25      175.36      221.12     58.72 o
   2   4  25       46.35       74.05    179.99 o
   3   4  25       57.15      111.21     45.27 o
   4   4  25      139.50       99.07     47.38 o
  -4   5  25       14.81      -66.99    117.00 o
  -3   5  25      136.25       40.59     50.81 o
  -2   5  25      333.48      293.73     33.91 o
  -1   5  25      163.67      140.81     86.46 o
   0   5  25       88.47       13.79     89.36 o
   1   5  25      290.52      288.90     49.34 o
   2   5  25        2.72     -117.00    231.11 o
   3   5  25      228.50      171.55    122.00 o
   4   5  25       84.11       66.97     47.49 o
   5   5  25        5.81      -44.29    120.70 o
  -5   6  25       49.17      107.92    117.73 o
  -4   6  25       80.12       90.52     45.62 o
  -3   6  25       67.73       69.47    121.26 o
  -2   6  25        2.42       63.92    107.99 o
  -1   6  25       39.01       52.19    104.00 o
   0   6  25        8.82       26.14     79.11 o
   1   6  25       19.16       85.94     97.46 o
   2   6  25       73.77       63.47    105.35 o
   3   6  25      213.90      240.59     34.45 o
   4   6  25       42.02     -151.79    151.79 o
   5   6  25       57.22       15.19    113.32 o
   6   6  25       63.73       62.08    118.72 o
  -6   7  25        7.78       56.48    114.74 o
  -5   7  25       14.79       20.96     34.23 o
  -4   7  25        2.52      -83.22    114.11 o
  -3   7  25      144.94       19.99    112.01 o
  -2   7  25       39.15     -127.74    127.74 o
  -1   7  25       67.12       -0.12    201.44 o
   0   7  25       59.77       32.04     87.63 o
   1   7  25        2.74      -70.45    101.72 o
   2   7  25       83.14       81.11     39.02 o
   3   7  25       81.54      -14.42    158.41 o
   4   7  25       41.66       47.92    100.59 o
   5   7  25       15.39       68.87    118.42 o
   6   7  25       18.39      -16.71    118.84 o
   7   7  25        5.92      -52.56    116.12 o
  -6   8  25        7.81     -108.67    108.67 o
  -5   8  25       11.00        9.47     69.12 o
  -4   8  25       18.95       10.97    107.28 o
  -3   8  25       22.83     -107.85    107.85 o
  -2   8  25       32.82       77.33     36.43 o
  -1   8  25       64.93       16.83     61.42 o
   0   8  25        0.20      -90.03     90.03 o
   1   8  25       40.87      115.12     99.72 o
   2   8  25       10.44      -54.08     54.08 o
   3   8  25        7.31      -45.18    113.31 o
   4   8  25       31.29      -34.05    163.53 o
   5   8  25        1.53      -26.62    127.40 o
   6   8  25       23.80       38.77    126.07 o
  -4   9  25        0.72      100.02    105.09 o
  -3   9  25       19.60        3.15     99.32 o
  -2   9  25        7.04      -76.91    104.92 o
  -1   9  25       26.50      -18.53    101.28 o
   0   9  25       37.96      -96.32     96.32 o
   1   9  25       10.69      -42.27    104.95 o
   2   9  25       68.80       99.45    108.68 o
   3   9  25        9.93     -114.32    114.32 o
   4   9  25       26.26     -118.70    118.70 o
  -1  10  25       24.03      -70.42    113.97 o
   0  10  25        0.65     -142.55    217.55 o
   1  10  25        3.75       49.15    113.83 o
   0   1  26       49.99      -32.37    125.41 o
   1   1  26      612.15      692.39     42.31 o
  -1   2  26      507.69      495.64    208.58 o
   0   2  26        5.85     -142.96    142.96 o
   1   2  26      316.97      338.05     89.87 o
   2   2  26       91.62      -61.46    128.22 o
  -2   3  26       85.10       38.66     42.08 o
  -1   3  26      436.81      453.93     34.60 o
   0   3  26      157.35      172.73    125.94 o
   1   3  26      131.12      116.32     47.52 o
   2   3  26      140.16      210.74     59.97 o
   3   3  26       34.58     -128.41    140.35 o
  -3   4  26        4.65     -124.84    124.84 o
  -2   4  26      111.54      147.52     31.77 o
  -1   4  26       27.69       76.23     50.50 o
   0   4  26       36.88      -96.77     96.77 o
   1   4  26      149.01      200.26     43.11 o
   2   4  26       27.56      104.52    102.46 o
   3   4  26       33.29       86.87    111.15 o
   4   4  26       15.51       34.66    122.76 o
  -4   5  26       41.68      -19.68    125.47 o
  -3   5  26       10.46      -14.93     46.72 o
  -2   5  26       41.89      -78.80    177.08 o
  -1   5  26      106.42       54.08    136.85 o
   0   5  26      102.42       -3.78     91.78 o
   1   5  26        8.15     -103.79    103.79 o
   2   5  26      199.52      187.50     32.44 o
   3   5  26      112.12      -76.57    115.38 o
   4   5  26       10.46       99.30    113.25 o
   5   5  26      124.97       47.18    124.81 o
  -5   6  26       10.45     -120.39    120.39 o
  -4   6  26       66.16      -36.43    161.30 o
  -3   6  26        7.44     -123.39    123.39 o
  -2   6  26        3.57       70.79     52.39 o
  -1   6  26      122.23       76.03     54.30 o
   0   6  26       55.35       85.53     89.13 o
   1   6  26       51.99       39.61     98.42 o
   2   6  26      110.62      129.75     39.43 o
   3   6  26      219.21      256.54     34.79 o
   4   6  26       53.77      -82.88    120.28 o
   5   6  26       29.85       68.11    119.97 o
   6   6  26        4.18       52.20     45.74 o
  -6   7  26        9.17      -48.81    110.82 o
  -5   7  26        4.75      -44.62    108.10 o
  -4   7  26      120.21       62.11    117.30 o
  -3   7  26        2.32     -112.81    112.81 o
  -2   7  26      120.01     -110.70    167.38 o
  -1   7  26        1.46     -145.50    145.50 o
   0   7  26        7.04       20.60     32.89 o
   1   7  26       44.60       80.79     99.03 o
   2   7  26       10.17        3.66    106.55 o
   3   7  26       18.18       21.49    179.20 o
   4   7  26        3.99       56.09     58.36 o
   5   7  26        0.25       54.59    116.12 o
   6   7  26       11.03       82.49    151.34 o
  -5   8  26        5.01        7.09    104.32 o
  -4   8  26        6.16       -4.97    104.08 o
  -3   8  26        2.52       52.98    123.56 o
  -2   8  26        2.54       36.22     96.93 o
  -1   8  26        4.66       34.31    165.77 o
   0   8  26      120.08      111.97     98.53 o
   1   8  26        1.27      -60.31    101.54 o
   2   8  26      108.51      -35.36    101.29 o
   3   8  26       42.82      107.06    109.08 o
   4   8  26       17.54       51.87     62.37 o
   5   8  26       29.57      119.49     53.18 o
  -3   9  26        4.80      -30.82    121.56 o
  -2   9  26       42.15       59.75     32.08 o
  -1   9  26        7.84       22.40     81.33 o
   0   9  26        6.49      -32.47    104.79 o
   1   9  26       21.13      -13.26    184.66 o
   2   9  26        5.39        3.45     81.85 o
   3   9  26       14.09       11.68     37.81 o
   0   1  27      310.12      265.44    105.62 o
   1   1  27      326.12       34.87    121.89 o
  -1   2  27      261.44      251.60     88.61 o
   0   2  27      401.53      370.43    142.65 o
   1   2  27      105.52      114.65     67.35 o
   2   2  27       12.09      -13.63     67.96 o
  -2   3  27       91.86       95.79     51.85 o
  -1   3  27       67.57     -106.48    124.76 o
   0   3  27      134.09       46.21    109.28 o
   1   3  27      129.25      138.57    121.64 o
   2   3  27       51.10       12.58    118.23 o
   3   3  27        3.05      -68.33    142.63 o
  -3   4  27       14.74      105.73    125.67 o
  -2   4  27       12.85       60.31    101.95 o
  -1   4  27       28.82      -74.23    214.00 o
   0   4  27      222.28       49.68    183.81 o
   1   4  27        1.66       58.60     43.31 o
   2   4  27      268.75      282.81     42.47 o
   3   4  27       46.77      -27.58    151.79 o
   4   4  27       10.97     -124.17    124.17 o
  -4   5  27       90.28       80.08     37.98 o
  -3   5  27       26.15     -125.17    125.17 o
  -2   5  27        4.46        0.15    107.63 o
  -1   5  27       66.38      149.05     99.45 o
   0   5  27        8.27        9.72     76.51 o
   1   5  27      104.93       42.96     30.88 o
   2   5  27       24.77      -28.01    105.33 o
   3   5  27       85.85       71.45     45.07 o
   4   5  27       64.62      143.68     48.66 o
   5   5  27       69.53      -86.43    121.35 o
  -5   6  27        0.65       11.25     35.87 o
  -4   6  27       60.20      -64.43    119.03 o
  -3   6  27        6.46        2.96    115.41 o
  -2   6  27      108.49       17.30     71.60 o
  -1   6  27        3.97      135.17     96.74 o
   0   6  27       41.93      -92.20     92.20 o
   1   6  27       67.10      -13.30    101.79 o
   2   6  27      107.94       35.32    103.63 o
   3   6  27       66.96       86.25     33.61 o
   4   6  27       56.27     -238.54    238.54 o
   5   6  27       25.48       18.52     47.40 o
   6   6  27        4.45       83.64     49.72 o
  -6   7  27       12.76      -12.80    110.67 o
  -5   7  27        5.82       41.81    111.51 o
  -4   7  27       11.73       15.76     39.40 o
  -3   7  27       40.46       34.02     86.24 o
  -2   7  27        4.10       58.75     55.05 o
  -1   7  27        7.83       29.60     94.57 o
   0   7  27      110.83      187.07     56.60 o
   1   7  27       16.63      -74.58     95.04 o
   2   7  27      121.58      101.38     69.42 o
   3   7  27       62.11       67.87     32.94 o
   4   7  27       10.14      -71.74    117.02 o
   5   7  27       22.00       37.04    119.05 o
   6   7  27        7.15       91.26    118.51 o
  -4   8  27       28.80      -52.85    103.53 o
  -3   8  27       25.81       14.73    128.69 o
  -2   8  27       13.46       36.57    129.28 o
  -1   8  27       16.43     -108.05    140.12 o
   0   8  27        2.75      -65.95     93.79 o
   1   8  27       70.56      129.38    103.41 o
   2   8  27       12.71       33.36    100.21 o
   3   8  27       23.04      -90.85    105.90 o
   4   8  27       24.84       30.67    114.87 o
  -2   9  27        6.55       57.86    110.02 o
  -1   9  27        5.50      -29.23    109.29 o
   0   9  27        6.12     -145.09    151.96 o
   1   9  27        2.93      155.07    111.79 o
   2   9  27        5.02       18.82     88.25 o
   0   0  28      518.24      701.01     72.62 o
   0   1  28      314.72      270.41     51.13 o
   1   1  28        0.77      -71.29     71.29 o
  -1   2  28       22.24      -28.00    151.95 o
   0   2  28      320.60      124.09     67.52 o
   1   2  28        5.46       93.03    146.83 o
   2   2  28       55.47     -119.04    146.99 o
  -2   3  28       27.44       41.35     86.75 o
  -1   3  28       14.46       42.47    176.11 o
   0   3  28      256.11      214.20     62.54 o
   1   3  28       19.02       67.50     57.16 o
   2   3  28       11.93       33.49    139.28 o
   3   3  28       47.59       76.55    109.21 o
  -3   4  28        0.65     -133.50    133.50 o
  -2   4  28       47.65      -23.28    158.39 o
  -1   4  28       40.66      -20.26    159.23 o
   0   4  28       36.15     -102.77    106.89 o
   1   4  28      412.53      379.39     39.90 o
   2   4  28       11.77       58.68    107.49 o
   3   4  28       10.15     -151.90    151.90 o
   4   4  28       45.61     -126.43    126.43 o
  -4   5  28       24.62       98.10    132.07 o
  -3   5  28       11.22       47.78    123.21 o
  -2   5  28       30.87       80.69     55.43 o
  -1   5  28        7.41     -158.01    164.08 o
   0   5  28       15.12       15.85     94.42 o
   1   5  28        8.79     -106.83    106.83 o
   2   5  28      117.74       26.59    106.64 o
   3   5  28       42.00      -65.05    119.67 o
   4   5  28       87.51      171.21     50.27 o
   5   5  28       42.48       75.52    139.32 o
  -5   6  28       27.53      -43.03    121.84 o
  -4   6  28       16.08        5.44    138.49 o
  -3   6  28      165.94      135.77    119.01 o
  -2   6  28        1.07      -89.34    109.71 o
  -1   6  28       55.11      -14.04     32.36 o
   0   6  28        9.23      -20.48     32.08 o
   1   6  28       63.72      -69.04     98.46 o
   2   6  28       63.92      -22.52    107.28 o
   3   6  28       29.79      105.60     50.52 o
   4   6  28       30.47      -38.98    115.23 o
   5   6  28        5.69       68.07    119.19 o
   6   6  28        1.83      -31.37     78.61 o
  -5   7  28        1.60      172.18    192.90 o
  -4   7  28        2.48      -44.71    166.11 o
  -3   7  28       12.11      -15.79    102.86 o
  -2   7  28        1.44      -31.20    156.34 o
  -1   7  28       53.84       33.47    129.81 o
   0   7  28        0.97        6.03     92.41 o
   1   7  28      150.12       44.08    100.06 o
   2   7  28       57.90      -93.86    217.80 o
   3   7  28       42.62       44.03     77.63 o
   4   7  28       33.06      110.03     41.98 o
   5   7  28        1.57       93.03     59.83 o
  -4   8  28        5.85     -120.02    123.58 o
  -3   8  28       50.97      -18.50     60.86 o
  -2   8  28       19.55     -151.01    151.01 o
  -1   8  28        3.15       48.38    106.14 o
   0   8  28        5.07     -137.04    137.04 o
   1   8  28        6.91      -14.22    109.26 o
   2   8  28        2.27     -112.11    112.11 o
   3   8  28       13.23      138.74    108.34 o
   4   8  28        6.42      -39.26     61.60 o
   0   9  28        2.47      -70.21    263.02 o
   0   1  29       97.59      -21.05    143.76 o
   1   1  29      103.60       37.64    174.85 o
  -1   2  29      136.99       25.96    152.01 o
   0   2  29      248.25      234.19     45.87 o
   1   2  29       83.91     -106.65    178.76 o
   2   2  29       13.11       90.00    145.65 o
  -2   3  29       35.49        8.84    131.39 o
  -1   3  29      145.96       91.28     96.29 o
   0   3  29       65.67      111.32    114.54 o
   1   3  29      146.54      139.55     86.09 o
   2   3  29       48.33      131.80     48.88 o
   3   3  29        4.47       30.78    123.10 o
  -3   4  29        0.80       68.87     92.83 o
  -2   4  29       21.49        7.35    140.94 o
  -1   4  29       25.85      -23.66    226.06 o
   0   4  29      107.08      172.41     39.44 o
   1   4  29        6.81     -111.95    120.00 o
   2   4  29       89.22       49.14     52.41 o
   3   4  29        1.54       26.62     46.81 o
   4   4  29       15.23     -104.57    125.45 o
  -4   5  29       19.67     -132.90    132.90 o
  -3   5  29       43.90      -57.52    118.08 o
  -2   5  29        4.08      -99.64     99.64 o
  -1   5  29       45.71       13.09     57.13 o
   0   5  29        4.53       -6.77    100.39 o
   1   5  29       40.07      -59.75    105.83 o
   2   5  29       18.41       32.81    102.58 o
   3   5  29       17.42     -100.34    186.21 o
   4   5  29       40.57       45.64    115.05 o
   5   5  29       64.74      105.39    117.99 o
  -5   6  29        9.18       23.21    120.58 o
  -4   6  29       11.52     -121.76    121.76 o
  -3   6  29        7.10      -94.15    143.15 o
  -2   6  29       67.20      -70.10    100.84 o
  -1   6  29       19.82       -0.74    113.62 o
   0   6  29       36.80        4.22     94.05 o
   1   6  29       58.11       13.26    113.95 o
   2   6  29       80.77       42.67    100.36 o
   3   6  29       33.53      114.22    109.05 o
   4   6  29       18.64       -6.36    140.33 o
   5   6  29        3.66       67.89    113.01 o
   6   6  29        1.63      103.02    142.45 o
  -4   7  29       16.60      -69.64    106.50 o
  -3   7  29       42.43      135.32    102.84 o
  -2   7  29        4.30      -13.20    114.06 o
  -1   7  29        4.51       35.71    107.51 o
   0   7  29       24.62       81.87     94.52 o
   1   7  29       15.40       54.24     68.74 o
   2   7  29       29.59        7.96    140.30 o
   3   7  29       56.78        7.54    107.28 o
   4   7  29        3.49       25.59    107.38 o
  -2   8  29       33.51       12.46    111.70 o
  -1   8  29       16.76      -19.81    114.10 o
   0   8  29        1.76      -27.22    104.26 o
   1   8  29       28.35     -115.27    115.27 o
   2   8  29        2.31     -145.29    145.29 o
   0   1  30        2.06      -73.30    152.76 o
   1   1  30      120.85        9.57    179.70 o
  -1   2  30      108.45       58.18    157.81 o
   0   2  30        4.65     -104.42    134.91 o
   1   2  30      119.45      -97.35    190.06 o
   2   2  30       29.87      -28.58    140.30 o
  -2   3  30       73.01      106.37    128.94 o
  -1   3  30       83.19       58.86    134.83 o
   0   3  30      100.94       73.52    118.38 o
   1   3  30       89.65      208.84    133.55 o
   2   3  30       16.67       72.99    130.59 o
   3   3  30       12.01       -1.56    129.28 o
  -3   4  30        5.73       31.70    107.65 o
  -2   4  30       24.49       48.24    101.30 o
  -1   4  30        9.43      -11.53    118.08 o
   0   4  30        4.68       14.30    111.13 o
   1   4  30       51.00       44.03     74.50 o
   2   4  30        8.14      -10.05    156.14 o
   3   4  30        9.56     -103.38    103.38 o
   4   4  30        0.81      -35.00    119.56 o
  -4   5  30       29.77       40.02    124.13 o
  -3   5  30        2.90      -67.03    137.22 o
  -2   5  30       54.58       84.68     94.07 o
  -1   5  30       15.83      -97.30     97.30 o
   0   5  30       87.70       88.85     87.90 o
   1   5  30       23.79     -101.39    101.39 o
   2   5  30       39.06      -86.53     98.65 o
   3   5  30       47.33      -23.93    115.09 o
   4   5  30       39.27       -8.40    103.43 o
   5   5  30        7.11      -44.23     47.49 o
  -5   6  30        8.83       32.21    107.93 o
  -4   6  30       42.25      -35.63    110.81 o
  -3   6  30        1.83       -0.38    194.82 o
  -2   6  30        3.77      114.99     98.04 o
  -1   6  30       17.71      -48.83    192.89 o
   0   6  30        9.16      -57.99     94.71 o
   1   6  30       35.59      -12.54     90.74 o
   2   6  30       21.53     -100.60    108.81 o
   3   6  30       63.21       82.38    112.01 o
   4   6  30       14.87      -72.91    104.04 o
   5   6  30        7.10       12.85    104.86 o
  -3   7  30        1.45       41.69    105.86 o
  -2   7  30       38.92      100.23    110.56 o
  -1   7  30        2.90       17.04    107.50 o
   0   7  30        3.32     -102.46    102.46 o
   1   7  30        5.11      -55.91    106.33 o
   2   7  30        2.88       24.69     56.50 o
   3   7  30        6.15      -17.78    177.42 o
   0   8  30       33.67      252.97    232.74 o
   0   1  31       46.12     -132.61    154.53 o
   1   1  31       31.48     -348.35    512.98 o
  -1   2  31       33.08      -39.45    155.95 o
   0   2  31      114.43       47.44    215.39 o
   1   2  31      110.09      190.11     75.96 o
   2   2  31        7.87     -105.93    155.68 o
  -2   3  31       63.54     -136.48    136.48 o
  -1   3  31       22.19      -82.38    134.74 o
   0   3  31       40.72      102.01    120.46 o
   1   3  31       27.20      -10.13    148.82 o
   2   3  31        3.27       29.92    126.64 o
   3   3  31       25.53     -134.92    134.92 o
  -3   4  31        4.59     -105.38    105.38 o
  -2   4  31       18.68       74.41     95.76 o
  -1   4  31       14.21      109.20     61.29 o
   0   4  31       48.08       29.55    104.99 o
   1   4  31       47.75     -111.71    111.71 o
   2   4  31        1.72     -128.22    134.62 o
   3   4  31       20.32      -51.98    102.99 o
   4   4  31       47.94      109.65    110.29 o
  -4   5  31        1.71     -122.79    122.79 o
  -3   5  31       46.42       15.33     79.25 o
  -2   5  31       41.47       11.62    165.89 o
  -1   5  31       35.71      -47.67     99.39 o
   0   5  31       29.03     -123.51    123.51 o
   1   5  31       80.42      -71.85     95.21 o
   2   5  31        2.90       42.77     88.84 o
   3   5  31       26.56      -33.30     92.23 o
   4   5  31        9.08     -105.93    105.93 o
   5   5  31        1.37       14.56    105.88 o
  -4   6  31       28.82       -6.48    104.84 o
  -3   6  31        3.88      -19.79    127.76 o
  -2   6  31        2.80       90.54    106.32 o
  -1   6  31        0.84      -33.02     76.22 o
   0   6  31        1.55      -76.82     94.80 o
   1   6  31        4.48      -11.36    156.57 o
   2   6  31       21.39       72.39     95.42 o
   3   6  31       15.64      -65.99    105.42 o
   4   6  31        3.88      -62.09    103.24 o
  -2   7  31        2.51       24.36     90.42 o
  -1   7  31       20.92      -92.74    117.89 o
   0   7  31       12.78       72.35    102.75 o
   1   7  31        4.13     -111.93    196.96 o
   2   7  31       12.40      -55.78    157.52 o
   0   0  32      108.54      -18.12    293.54 o
   0   1  32       64.06      -26.51     75.44 o
   1   1  32       24.02       73.62     56.10 o
  -1   2  32        5.68        0.03    168.23 o
   0   2  32       88.94      124.76    146.74 o
   1   2  32       36.71      250.29    160.20 o
   2   2  32       54.53       26.41    158.77 o
  -2   3  32       25.40     -137.58    137.58 o
  -1   3  32        8.76      -18.10    187.95 o
   0   3  32       12.07     -130.08    170.30 o
   1   3  32       40.97      -42.82    146.07 o
   2   3  32        8.77       24.69    136.33 o
   3   3  32       31.83       -4.05     51.95 o
  -3   4  32       78.11       42.62     49.90 o
  -2   4  32       49.96      -44.28     99.23 o
  -1   4  32       58.03       80.94     90.13 o
   0   4  32       82.91       64.12     51.24 o
   1   4  32       61.41      -26.40    113.42 o
   2   4  32        0.99       19.78    104.48 o
   3   4  32       10.01       38.50     85.90 o
   4   4  32        2.07        9.88     43.64 o
  -4   5  32        0.01       40.03    114.52 o
  -3   5  32        2.48       18.85    104.75 o
  -2   5  32        8.43        4.47    103.98 o
  -1   5  32        1.05        2.13    101.78 o
   0   5  32        9.83      -95.18     97.18 o
   1   5  32        5.53      -11.21    103.64 o
   2   5  32       23.44       79.43     91.70 o
   3   5  32       12.69       70.62     89.49 o
   4   5  32       18.97       29.23     40.64 o
  -3   6  32       59.13       59.64     56.93 o
  -2   6  32        5.94       38.98    107.77 o
  -1   6  32       22.72      137.13    108.20 o
   0   6  32       11.36     -116.97    116.97 o
   1   6  32       10.22      -36.15     36.15 o
   2   6  32        8.44       66.51     93.57 o
   3   6  32        0.60        2.09     95.77 o
   0   1  33       18.13     -106.59    172.02 o
   1   1  33       20.95        0.95     84.57 o
  -1   2  33       23.27     -172.01    172.01 o
   0   2  33        8.98      122.03    148.20 o
   1   2  33       23.40     -169.05    169.05 o
   2   2  33        1.17     -141.72    158.98 o
  -2   3  33       24.10      -10.92    224.32 o
  -1   3  33       28.47       80.24    132.90 o
   0   3  33       74.45      133.20    121.32 o
   1   3  33        5.47     -135.81    135.81 o
   2   3  33       15.75     -138.10    138.10 o
   3   3  33       27.14     -146.34    155.55 o
  -3   4  33        4.71     -102.82    102.82 o
  -2   4  33       39.22       65.06    100.77 o
  -1   4  33       30.77     -102.84    102.84 o
   0   4  33       16.65      -56.32    108.44 o
   1   4  33        9.12       22.28    108.64 o
   2   4  33       23.34      113.32    104.18 o
   3   4  33       10.91      -90.28     90.28 o
   4   4  33       18.78     -103.30    103.30 o
  -3   5  33       46.98       77.37     65.06 o
  -2   5  33        6.67       -9.37     58.72 o
  -1   5  33        3.62       31.17     86.50 o
   0   5  33       15.36       75.94     99.16 o
   1   5  33        3.04       18.67     66.05 o
   2   5  33        7.42      -34.43     92.48 o
   3   5  33        6.63      -87.39     87.39 o
  -1   6  33        9.25     -121.21    129.79 o
   0   6  33       11.38      -27.44    119.07 o
   1   6  33        7.75       24.02     53.74 o
   0   1  34        1.74       66.92    170.71 o
   1   1  34        3.61      -18.78     84.91 o
  -1   2  34       11.99        6.01     50.47 o
   0   2  34        6.39      100.06    146.35 o
   1   2  34        1.00      173.47    160.06 o
   2   2  34       24.01      174.98    154.71 o
  -2   3  34       34.66        4.69    134.77 o
  -1   3  34       79.83      170.55    133.53 o
   0   3  34       13.14      167.66    120.43 o
   1   3  34       27.54      161.37    118.10 o
   2   3  34        2.50      -24.43    237.23 o
   3   3  34        0.93      -57.03    126.79 o
  -3   4  34        1.28       42.41     95.21 o
  -2   4  34        1.80        7.14    102.92 o
  -1   4  34        2.87       -0.12     62.54 o
   0   4  34        0.88      -99.79     99.79 o
   1   4  34        4.05       -4.43    107.34 o
   2   4  34        4.32      -85.36    164.91 o
   3   4  34       18.26       39.84     83.81 o
  -1   5  34       15.80       54.43     63.84 o
   0   5  34        1.41      -58.09    144.47 o
   1   5  34        8.58      -27.49    126.67 o
   0   1  35        6.96      -43.28     88.95 o
   1   1  35        1.68     -118.86    191.82 o
  -1   2  35       17.71      146.94     80.33 o
   0   2  35       10.23      -10.29    150.50 o
   1   2  35       19.38      -36.58    246.00 o
   2   2  35        2.12       -9.13    154.23 o
  -2   3  35       12.45      177.43    129.16 o
  -1   3  35        8.00      -47.72     88.15 o
   0   3  35       27.09       95.61     76.54 o
   1   3  35        2.57     -122.42    122.42 o
   2   3  35       12.41      -10.90    120.86 o
  -1   4  35       21.09       42.31    105.77 o
   0   4  35        4.05      -11.29    139.73 o
   1   4  35       22.86       47.54    103.15 o
   0   0  36       18.63      -74.16    337.02 o
   0   1  36        0.45     -143.12    179.06 o
   1   1  36        8.18       12.11    189.50 o
  -1   2  36        0.81      -44.01    162.22 o
   0   2  36       19.81       31.80     48.32 o
   1   2  36        1.68       40.28     82.63 o
 
